# Supplementary material for: Comparative Serum Proteomic Analysis of Different Habitual Coffee Consumption Among Healthy and Obese with and Without Hypertension Groups
Source: Curr Issues Mol Biol. 2026 May 25;48(6):556. doi: 10.3390/cimb48060556 (PMC13297376; doi:10.3390/cimb48060556)
Supplement: Supplementary file 1 [file cimb-48-00556-s001.zip]

Archive with 5 entries (4 files):
- Supplemetary Table S1-S4/
- Supplemetary Table S1-S4/Suppementary Table S1-NW and  NWC.xlsx
- Supplemetary Table S1-S4/Supplementary S4-NWC and OBHTC.xlsx
- Supplemetary Table S1-S4/Supplementary Table S2-OBHT and OBHTC.xlsx
- Supplemetary Table S1-S4/Supplemetary Table S3- NW and OBHT.xlsx
