# Supplementary material for: Comparative Serum Proteomic Analysis of Different Habitual Coffee Consumption Among Healthy and Obese with and Without Hypertension Groups
Source: Curr Issues Mol Biol. 2026 May 25;48(6):556. doi: 10.3390/cimb48060556 (PMC13297376; doi:10.3390/cimb48060556)
Supplement: Supplementary file 1 [file cimb-48-00556-s001.zip › Supplemetary Table S1-S4/Suppementary Table S1-NW and NWC.xlsx]

## Sheet: Reactome
Term	P-value	Adjusted P-value	Old P-value	Old Adjusted P-value	Odds Ratio	Combined Score	Genes
Sema4D in Semaphorin Signaling	0.000628216	0.0863836	0	0	62.5298	461.009	ARHGEF12;MET
Synthesis of IP3 and IP4 in the Cytosol	0.000738321	0.0863836	0	0	57.3132	413.293	PLCE1;PLCG1
Inositol Phosphate Metabolism	0.00250876	0.127738	0	0	29.8696	178.858	PLCE1;PLCG1
Semaphorin Interactions	0.00441521	0.127738	0	0	22.1435	120.077	ARHGEF12;MET
FasL CD95L Signaling	0.00772669	0.127738	0	0	166.375	809.094	FAS
MET Activates PTPN11	0.00772669	0.127738	0	0	166.375	809.094	MET
MET Interacts With TNS Proteins	0.00772669	0.127738	0	0	166.375	809.094	MET
MET Receptor Activation	0.00926509	0.127738	0	0	133.093	623.077	MET
MET Activates PI3K AKT Signaling	0.00926509	0.127738	0	0	133.093	623.077	MET
Erythropoietin Activates Phospholipase C Gamma (PLCG)	0.0108012	0.127738	0	0	110.906	502.191	PLCG1
Interleukin-36 Pathway	0.0108012	0.127738	0	0	110.906	502.191	IL1RAP
Digestion of Dietary Lipid	0.0108012	0.127738	0	0	110.906	502.191	CEL
Fatty Acids Bound to GPR40 (FFAR1) Regulate Insulin Secretion	0.012335	0.127738	0	0	95.0571	417.806	GNA15
Sema4D Mediated Inhibition of Cell Attachment and Migration	0.012335	0.127738	0	0	95.0571	417.806	MET
Phosphate Bond Hydrolysis by NTPDase Proteins	0.012335	0.127738	0	0	95.0571	417.806	ENTPD6
PI5P, PP2A and IER3 Regulate PI3K AKT Signaling	0.0127805	0.127738	0	0	12.5656	54.7841	IL1RAP;MET
Intracellular Signaling by Second Messengers	0.0132068	0.127738	0	0	6.62096	28.6491	IL1RAP;PLCG1;MET
EGFR Interacts With Phospholipase C-gamma	0.0138665	0.127738	0	0	83.1708	355.828	PLCG1
Negative Regulation of the PI3K AKT Network	0.0143545	0.127738	0	0	11.8032	50.0891	IL1RAP;MET
Role of Second Messengers in Netrin-1 Signaling	0.0153956	0.127738	0	0	73.9259	308.542	PLCG1
Acetylcholine Regulates Insulin Secretion	0.0153956	0.127738	0	0	73.9259	308.542	GNA15
Chylomicron Assembly	0.0153956	0.127738	0	0	73.9259	308.542	APOA2
Chylomicron Remodeling	0.0153956	0.127738	0	0	73.9259	308.542	APOA2
MET Receptor Recycling	0.0153956	0.127738	0	0	73.9259	308.542	MET
Free Fatty Acids Regulate Insulin Secretion	0.0169225	0.127738	0	0	66.53	271.383	GNA15
Signaling by FGFR4 in Disease	0.0169225	0.127738	0	0	66.53	271.383	PLCG1
CASP8 Activity Is Inhibited	0.0169225	0.127738	0	0	66.53	271.383	FAS
Regulation by c-FLIP	0.0169225	0.127738	0	0	66.53	271.383	FAS
MET Activates RAP1 and RAC1	0.0169225	0.127738	0	0	66.53	271.383	MET
MET Activates RAS Signaling	0.0169225	0.127738	0	0	66.53	271.383	MET
Dimerization of Procaspase-8	0.0169225	0.127738	0	0	66.53	271.383	FAS
PECAM1 Interactions	0.0184471	0.128283	0	0	60.4788	241.482	PLCG1
TP53 Regulates Transcription of Death Receptors and Ligands	0.0184471	0.128283	0	0	60.4788	241.482	FAS
Phospholipase C-mediated Cascade; FGFR3	0.0199695	0.128283	0	0	55.4361	216.952	PLCG1
Synthesis of Bile Acids and Bile Salts via 24-Hydroxycholesterol	0.0199695	0.128283	0	0	55.4361	216.952	CYP39A1
Signaling by EGFRvIII in Cancer	0.0230072	0.128283	0	0	47.5119	179.212	PLCG1
Phospholipase C-mediated Cascade; FGFR4	0.0230072	0.128283	0	0	47.5119	179.212	PLCG1
Constitutive Signaling by EGFRvIII	0.0230072	0.128283	0	0	47.5119	179.212	PLCG1
CDC42 GTPase Cycle	0.0239559	0.128283	0	0	8.93216	33.3307	ARHGEF12;CDC42BPA
Signaling by ERBB2 ECD Mutants	0.0245227	0.128283	0	0	44.3422	164.428	PLCG1
Phospholipase C-mediated Cascade FGFR1	0.0245227	0.128283	0	0	44.3422	164.428	PLCG1
InlB-mediated Entry of Listeria Monocytogenes Into Host Cell	0.0245227	0.128283	0	0	44.3422	164.428	MET
Death Receptor Signaling	0.0245333	0.128283	0	0	8.81602	32.6874	ARHGEF12;FAS
Signaling by NTRK3 (TRKC)	0.0260359	0.128283	0	0	41.5688	151.654	PLCG1
Regulation of MITF-M-dependent Genes Involved in Cell Cycle and Proliferation	0.0260359	0.128283	0	0	41.5688	151.654	MET
Metabolism of Angiotensinogen to Angiotensins	0.0260359	0.128283	0	0	41.5688	151.654	ENPEP
Phospholipase C-mediated Cascade; FGFR2	0.0275468	0.128283	0	0	39.1216	140.52	PLCG1
Caspase Activation via Death Receptors in the Presence of Ligand	0.0275468	0.128283	0	0	39.1216	140.52	FAS
MECP2 Regulates Neuronal Receptors and Channels	0.0275468	0.128283	0	0	39.1216	140.52	MET
Signaling by Ligand-Responsive EGFR Variants in Cancer	0.0290555	0.128283	0	0	36.9463	130.736	PLCG1
Plasma Lipoprotein Assembly	0.0290555	0.128283	0	0	36.9463	130.736	APOA2
Constitutive Signaling by Ligand-Responsive EGFR Cancer Variants	0.0290555	0.128283	0	0	36.9463	130.736	PLCG1
VEGFR2 Mediated Cell Proliferation	0.0290555	0.128283	0	0	36.9463	130.736	PLCG1
Sema4D Induced Cell Migration and Growth-Cone Collapse	0.0305619	0.130027	0	0	35	122.08	ARHGEF12
Receptor-type Tyrosine-Protein Phosphatases	0.0305619	0.130027	0	0	35	122.08	IL1RAP
Negative Regulation of MET Activity	0.032066	0.130357	0	0	33.2483	114.373	MET
Digestion	0.032066	0.130357	0	0	33.2483	114.373	CEL
Signaling by ERBB2 TMD JMD Mutants	0.0335679	0.130357	0	0	31.6635	107.472	PLCG1
Signaling by FGFR3 in Disease	0.0335679	0.130357	0	0	31.6635	107.472	PLCG1
Listeria Monocytogenes Entry Into Host Cells	0.0335679	0.130357	0	0	31.6635	107.472	MET
G-protein Activation	0.0365648	0.130357	0	0	28.9072	95.6445	GNA15
Thromboxane Signalling Through TP Receptor	0.0365648	0.130357	0	0	28.9072	95.6445	GNA15
ADP Signalling Through P2Y Purinoceptor 1	0.03806	0.130357	0	0	27.7014	90.5446	GNA15
Signaling by EGFR in Cancer	0.03806	0.130357	0	0	27.7014	90.5446	PLCG1
Signaling by ERBB2 KD Mutants	0.03806	0.130357	0	0	27.7014	90.5446	PLCG1
Signaling by Erythropoietin	0.03806	0.130357	0	0	27.7014	90.5446	PLCG1
Signaling by NTRK2 (TRKB)	0.03806	0.130357	0	0	27.7014	90.5446	PLCG1
Downstream Signaling of Activated FGFR3	0.03806	0.130357	0	0	27.7014	90.5446	PLCG1
Endogenous Sterols	0.0395528	0.130357	0	0	26.592	85.8953	CYP39A1
Signaling by ERBB2 in Cancer	0.0395528	0.130357	0	0	26.592	85.8953	PLCG1
Digestion and Absorption	0.0395528	0.130357	0	0	26.592	85.8953	CEL
Downstream Signaling of Activated FGFR4	0.0410434	0.133391	0	0	25.5679	81.6416	PLCG1
Caspase Activation via Extrinsic Apoptotic Signalling Pathway	0.0425318	0.13346	0	0	24.6198	77.7369	FAS
DAP12 Signaling	0.044018	0.13346	0	0	23.7393	74.1415	PLCG1
Downstream Signal Transduction	0.044018	0.13346	0	0	23.7393	74.1415	PLCG1
Signaling by ALK	0.0455019	0.13346	0	0	22.9195	70.8214	PLCG1
Paracetamol ADME	0.0455019	0.13346	0	0	22.9195	70.8214	NAT2
MET Activates PTK2 Signaling	0.0455019	0.13346	0	0	22.9195	70.8214	MET
Downstream Signaling of Activated FGFR2	0.0455019	0.13346	0	0	22.9195	70.8214	PLCG1
Metabolism	0.0458038	0.13346	0	0	2.3874	7.36128	CYP39A1;GNA15;NAT2;ENTPD6;APOA2;PLCE1;PLCG1
Biological Oxidations	0.0461976	0.13346	0	0	6.19091	19.036	CYP39A1;NAT2
Downstream Signaling of Activated FGFR1	0.0469836	0.134075	0	0	22.1544	67.7473	PLCG1
Thrombin Signalling Through Proteinase Activated Receptors (PARs)	0.0484631	0.13452	0	0	21.4387	64.894	GNA15
Regulation of Necroptotic Cell Death	0.0484631	0.13452	0	0	21.4387	64.894	FAS
Signal Amplification	0.0499403	0.13452	0	0	20.7677	62.2393	GNA15
Synthesis of Bile Acids and Bile Salts	0.0499403	0.13452	0	0	20.7677	62.2393	CYP39A1
Axon Guidance	0.0505474	0.13452	0	0	3.86969	11.5504	ARHGEF12;PLCG1;MET
Plasma Lipoprotein Remodeling	0.0514153	0.13452	0	0	20.1374	59.7641	APOA2
RIPK1-mediated Regulated Necrosis	0.0514153	0.13452	0	0	20.1374	59.7641	FAS
Chromatin Modifying Enzymes	0.0523135	0.13452	0	0	5.76651	17.0141	KANSL1;ARID4B
Chromatin Organization	0.0523135	0.13452	0	0	5.76651	17.0141	KANSL1;ARID4B
Nucleotide Catabolism	0.0528881	0.13452	0	0	19.5441	57.4514	ENTPD6
Nervous System Development	0.0566696	0.141122	0	0	3.68636	10.5818	ARHGEF12;PLCG1;MET
Signaling by FGFR1 in Disease	0.0572933	0.141122	0	0	17.9568	51.3486	PLCG1
Cooperation of PDCL (PhLP1) and TRiC CCT in G-protein Beta Folding	0.0572933	0.141122	0	0	17.9568	51.3486	GNA15
Signaling by FGFR3	0.060219	0.142899	0	0	17.0342	47.8621	PLCG1
Signaling by FGFR4	0.0616786	0.142899	0	0	16.6075	46.2655	PLCG1
Generation of Second Messenger Molecules	0.0616786	0.142899	0	0	16.6075	46.2655	PLCG1
RET Signaling	0.0616786	0.142899	0	0	16.6075	46.2655	PLCG1
DAG and IP3 Signaling	0.0616786	0.142899	0	0	16.6075	46.2655	PLCG1
MET Promotes Cell Motility	0.0616786	0.142899	0	0	16.6075	46.2655	MET
Formation of WDR5-containing Histone-Modifying Complexes	0.063136	0.144433	0	0	16.2016	44.7564	KANSL1
Signaling by FGFR2 in Disease	0.0645912	0.144433	0	0	15.8151	43.3282	PLCG1
Retinoid Metabolism and Transport	0.0660442	0.144433	0	0	15.4465	41.9748	APOA2
Netrin-1 Signaling	0.0660442	0.144433	0	0	15.4465	41.9748	PLCG1
Bile Acid and Bile Salt Metabolism	0.0660442	0.144433	0	0	15.4465	41.9748	CYP39A1
TP53 Regulates Transcription of Cell Death Genes	0.0660442	0.144433	0	0	15.4465	41.9748	FAS
DAP12 Interactions	0.067495	0.146239	0	0	15.0947	40.6908	PLCG1
PIP3 Activates AKT Signaling	0.0700653	0.150415	0	0	4.86714	12.9384	IL1RAP;MET
Metabolism of Fat-Soluble Vitamins	0.0718344	0.152811	0	0	14.1291	37.2074	APOA2
PLC Beta Mediated Events	0.0732765	0.154475	0	0	13.834	36.1554	GNA15
Epigenetic Regulation of Gene Expression	0.0744451	0.154723	0	0	4.69634	12.1996	KANSL1;ARID4B
Signaling by ERBB2	0.0747165	0.154723	0	0	13.551	35.1521	PLCG1
Signaling by FGFR1	0.0775899	0.159263	0	0	13.0183	33.2789	PLCG1
Signaling by EGFR	0.0790233	0.160795	0	0	12.7673	32.4036	PLCG1
Activation of NF-kappaB in B Cells	0.0804546	0.160909	0	0	12.5258	31.5658	REL
G-protein Mediated Events	0.0804546	0.160909	0	0	12.5258	31.5658	GNA15
Sensory Processing of Sound by Outer Hair Cells of the Cochlea	0.0818838	0.161015	0	0	12.2932	30.7632	SLC26A5
RHOJ GTPase Cycle	0.0818838	0.161015	0	0	12.2932	30.7632	CDC42BPA
Signaling by PDGF	0.0861583	0.167979	0	0	11.6444	28.5472	PLCG1
NRAGE Signals Death Through JNK	0.0875789	0.167979	0	0	11.4431	27.8664	ARHGEF12
RHOQ GTPase Cycle	0.0875789	0.167979	0	0	11.4431	27.8664	CDC42BPA
HDACs Deacetylate Histones	0.0889974	0.169312	0	0	11.2486	27.212	ARID4B
Regulated Necrosis	0.0904137	0.170619	0	0	11.0606	26.5825	FAS
Signaling by FGFR in Disease	0.0932399	0.17316	0	0	10.7027	25.393	PLCG1
Transcriptional Regulation by MECP2	0.0932399	0.17316	0	0	10.7027	25.393	MET
Cytochrome P450 - Arranged by Substrate Type	0.0960576	0.176988	0	0	10.3672	24.2883	CYP39A1
Downstream Signaling Events of B Cell Receptor (BCR)	0.100268	0.18299	0	0	9.90149	22.7725	REL
Signal Transduction	0.100879	0.18299	0	0	1.94329	4.45758	GNA15;ARHGEF12;FAS;IL1RAP;PLCG1;CDC42BPA;MET
RHOB GTPase Cycle	0.103065	0.185517	0	0	9.61353	21.8457	ARHGEF12
RHOC GTPase Cycle	0.108633	0.191681	0	0	9.08493	20.1666	ARHGEF12
Signaling by FGFR2	0.11002	0.191681	0	0	8.96171	19.7794	PLCG1
Plasma Lipoprotein Assembly, Remodeling, and Clearance	0.11002	0.191681	0	0	8.96171	19.7794	APOA2
NoRC Negatively Regulates rRNA Expression	0.111404	0.191681	0	0	8.84178	19.4041	ARID4B
Cell Death Signalling via NRAGE, NRIF and NADE	0.111404	0.191681	0	0	8.84178	19.4041	ARHGEF12
ISG15 Antiviral Mechanism	0.111404	0.191681	0	0	8.84178	19.4041	PLCG1
Sensory Processing of Sound	0.112787	0.192643	0	0	8.725	19.0402	SLC26A5
Regulation of Insulin Secretion	0.114167	0.193588	0	0	8.61126	18.6872	GNA15
Signaling by MET	0.115546	0.194516	0	0	8.50043	18.3447	MET
G Alpha (12 13) Signalling Events	0.116922	0.195427	0	0	8.39241	18.0122	ARHGEF12
Negative Epigenetic Regulation of rRNA Expression	0.119668	0.1972	0	0	8.18436	17.3756	ARID4B
UCH Proteinases	0.119668	0.1972	0	0	8.18436	17.3756	ASXL1
Constitutive Signaling by Aberrant PI3K in Cancer	0.121039	0.198063	0	0	8.08415	17.0709	MET
Peptide Hormone Metabolism	0.125137	0.203347	0	0	7.79765	16.2062	ENPEP
Protein-protein Interactions at Synapses	0.127858	0.206337	0	0	7.61762	15.6682	IL1RAP
Opioid Signalling	0.130572	0.208585	0	0	7.44569	15.1582	GNA15
Signaling by FGFR	0.131926	0.208585	0	0	7.36259	14.9131	PLCG1
Chaperonin-mediated Protein Folding	0.131926	0.208585	0	0	7.36259	14.9131	GNA15
Scavenging of Heme From Plasma	0.133277	0.208627	0	0	7.28132	14.6742	HPX
Signaling by ALK Fusions and Activated Point Mutants	0.134627	0.208627	0	0	7.20181	14.4414	PLCG1
Signaling by ALK in Cancer	0.134627	0.208627	0	0	7.20181	14.4414	PLCG1
MITF-M-dependent Gene Expression	0.135974	0.209329	0	0	7.12401	14.2145	MET
Protein Folding	0.140005	0.21266	0	0	6.90035	13.5666	GNA15
P75 NTR Receptor-Mediated Signalling	0.141345	0.21266	0	0	6.82887	13.3611	ARHGEF12
Metabolism of Nucleotides	0.141345	0.21266	0	0	6.82887	13.3611	ENTPD6
VEGFA-VEGFR2 Pathway	0.142682	0.21266	0	0	6.75884	13.1604	PLCG1
Visual Phototransduction	0.142682	0.21266	0	0	6.75884	13.1604	APOA2
Interleukin-1 Signaling	0.146682	0.216998	0	0	6.5571	12.5863	IL1RAP
Phase I - Functionalization of Compounds	0.150665	0.216998	0	0	6.36699	12.0508	CYP39A1
Role of Phospholipids in Phagocytosis	0.153309	0.216998	0	0	6.24623	11.7135	PLCG1
Post-translational Protein Phosphorylation	0.153309	0.216998	0	0	6.24623	11.7135	APOA2
RHO GTPase Cycle	0.153624	0.216998	0	0	3.00508	5.62925	ARHGEF12;CDC42BPA
Diseases of Signal Transduction by Growth Factor Receptors and Second Messengers	0.154166	0.216998	0	0	2.99823	5.60588	PLCG1;MET
HATs Acetylate Histones	0.154629	0.216998	0	0	6.18754	11.5504	KANSL1
Signaling by VEGF	0.154629	0.216998	0	0	6.18754	11.5504	PLCG1
Integration of Energy Metabolism	0.154629	0.216998	0	0	6.18754	11.5504	GNA15
Drug ADME	0.155946	0.216998	0	0	6.12994	11.3909	NAT2
FCERI Mediated Ca+2 Mobilization	0.157262	0.216998	0	0	6.07339	11.2348	PLCG1
PI3K AKT Signaling in Cancer	0.157262	0.216998	0	0	6.07339	11.2348	MET
FCERI Mediated MAPK Activation	0.158575	0.216998	0	0	6.01788	11.0821	PLCG1
Phase II - Conjugation of Compounds	0.158575	0.216998	0	0	6.01788	11.0821	NAT2
TCR Signaling	0.161196	0.219302	0	0	5.90982	10.7862	PLCG1
Signaling by NTRK1 (TRKA)	0.163809	0.221569	0	0	5.80556	10.5026	PLCG1
PPARA Activates Gene Expression	0.166415	0.223799	0	0	5.70489	10.2304	APOA2
Regulation of Lipid Metabolism by PPARalpha	0.169012	0.225993	0	0	5.60763	9.96916	APOA2
FCGR3A-mediated IL10 Synthesis	0.171601	0.228152	0	0	5.51361	9.71819	PLCG1
Binding and Uptake of Ligands by Scavenger Receptors	0.172893	0.228571	0	0	5.46777	9.59638	HPX
Regulation of IGF Transport and Uptake by Insulin-like Growth Factor Binding Proteins (IGFBPs)	0.175471	0.230675	0	0	5.37832	9.35979	APOA2
Signaling by NTRKs	0.188244	0.246084	0	0	4.97143	8.30237	PLCG1
Epigenetic Regulation by WDR5-containing Histone Modifying Complexes	0.189511	0.246364	0	0	4.93408	8.2069	KANSL1
MITF-M-regulated Melanocyte Development	0.190775	0.246638	0	0	4.89728	8.11313	MET
Interleukin-1 Family Signaling	0.195816	0.251763	0	0	4.7554	7.75406	IL1RAP
Bacterial Infection Pathways	0.199576	0.255195	0	0	4.65423	7.50057	MET
Signaling by Receptor Tyrosine Kinases	0.201398	0.256126	0	0	2.51001	4.02221	PLCG1;MET
RHOA GTPase Cycle	0.207045	0.261884	0	0	4.46419	7.03029	ARHGEF12
Metabolism of Steroids	0.214447	0.269788	0	0	4.28896	6.60369	CYP39A1
Antiviral Mechanism by IFN-stimulated Genes	0.218123	0.271569	0	0	4.20637	6.40503	PLCG1
Anti-inflammatory Response Favouring Leishmania Parasite Infection	0.219344	0.271569	0	0	4.17954	6.34083	PLCG1
Leishmania Parasite Growth and Survival	0.219344	0.271569	0	0	4.17954	6.34083	PLCG1
Signaling by the B Cell Receptor (BCR)	0.222998	0.274639	0	0	4.10104	6.15399	REL
Potential Therapeutics for SARS	0.225424	0.276174	0	0	4.05031	6.03403	ARID4B
Fcgamma Receptor (FCGR) Dependent Phagocytosis	0.230255	0.27917	0	0	3.9525	5.8045	PLCG1
Apoptosis	0.230255	0.27917	0	0	3.9525	5.8045	FAS
Gene Expression (Transcription)	0.238302	0.287436	0	0	1.68821	2.42126	KANSL1;FAS;ARID4B;MET
RAC1 GTPase Cycle	0.24929	0.299148	0	0	3.60401	5.00647	CDC42BPA
GPCR Downstream Signalling	0.257147	0.307002	0	0	2.11356	2.87044	GNA15;ARHGEF12
Sensory Perception	0.261205	0.310264	0	0	2.08961	2.8052	APOA2;SLC26A5
Fc Epsilon Receptor (FCERI) Signaling	0.264419	0.312279	0	0	3.36276	4.4732	PLCG1
Metabolism of Vitamins and Cofactors	0.265571	0.312279	0	0	3.34552	4.43574	APOA2
Programmed Cell Death	0.270159	0.316086	0	0	3.27828	4.29042	FAS
Signaling by Rho GTPases	0.279771	0.325704	0	0	1.98652	2.53039	ARHGEF12;CDC42BPA
Signaling by Rho GTPases, Miro GTPases and RHOBTB3	0.289055	0.33354	0	0	1.93857	2.40604	ARHGEF12;CDC42BPA
G Alpha (Q) Signalling Events	0.289353	0.33354	0	0	3.02003	3.74517	GNA15
Signaling by GPCR	0.29949	0.342518	0	0	1.88725	2.27541	GNA15;ARHGEF12
Hemostasis	0.300069	0.342518	0	0	1.88447	2.26842	GNA15;PLCG1
Cell Surface Interactions at the Vascular Wall	0.304792	0.34622	0	0	2.83578	3.36926	PLCG1
Parasitic Infection Pathways	0.317766	0.357487	0	0	2.69467	3.08928	PLCG1
Leishmania Infection	0.317766	0.357487	0	0	2.69467	3.08928	PLCG1
Metabolism of Lipids	0.32952	0.368936	0	0	1.75269	1.9457	CYP39A1;APOA2
Infectious Disease	0.332187	0.370151	0	0	1.52859	1.68459	ARID4B;PLCG1;MET
Platelet Activation, Signaling and Aggregation	0.335747	0.372345	0	0	2.51699	2.74704	GNA15
RAF MAP Kinase Cascade	0.338872	0.373361	0	0	2.48801	2.69235	MET
Cytokine Signaling in Immune System	0.339854	0.373361	0	0	1.71033	1.84585	IL1RAP;PLCG1
Deubiquitination	0.341982	0.373943	0	0	2.45968	2.63922	ASXL1
MAPK1 MAPK3 Signaling	0.345079	0.375574	0	0	2.43198	2.58758	MET
Interferon Signaling	0.354284	0.383808	0	0	2.35245	2.44103	PLCG1
Developmental Biology	0.364327	0.392869	0	0	1.441	1.45498	ARHGEF12;PLCG1;MET
Adaptive Immune System	0.384097	0.412288	0	0	1.54743	1.48068	REL;PLCG1
MAPK Family Signaling Cascades	0.387944	0.414515	0	0	2.09329	1.98213	MET
G Alpha (I) Signalling Events	0.38987	0.41468	0	0	2.07979	1.95904	GNA15
Metabolism of Proteins	0.40069	0.42426	0	0	1.28587	1.17601	ASXL1;ENPEP;GNA15;APOA2
Transcriptional Regulation by TP53	0.432587	0.45597	0	0	1.81053	1.51717	FAS
Neuronal System	0.474904	0.49833	0	0	1.59016	1.1841	IL1RAP
Signaling by Interleukins	0.50795	0.530626	0	0	1.44257	0.977158	IL1RAP
SARS-CoV Infections	0.542631	0.564337	0	0	1.30597	0.798372	ARID4B
Generic Transcription Pathway	0.57644	0.596845	0	0	1.05251	0.579811	FAS;MET
RNA Polymerase II Transcription	0.632633	0.652142	0	0	0.945153	0.432752	FAS;MET
Disease	0.656121	0.673387	0	0	0.898278	0.378544	ARID4B;PLCG1;MET
Immune System	0.66229	0.67675	0	0	0.889381	0.366471	REL;IL1RAP;PLCG1
Post-translational Protein Modification	0.670858	0.682525	0	0	0.877545	0.350314	ASXL1;APOA2
Transport of Small Molecules	0.681422	0.690271	0	0	0.887321	0.340353	APOA2
Vesicle-mediated Transport	0.69547	0.701465	0	0	0.852996	0.309781	HPX
Viral Infection Pathways	0.805768	0.809226	0	0	0.61417	0.132636	ARID4B
Innate Immune System	0.840477	0.840477	0	0	0.546487	0.0949716	PLCG1

## Sheet: GO molecular function
Term	P-value	Adjusted P-value	Old P-value	Old Adjusted P-value	Odds Ratio	Combined Score	Genes
Phosphatidylinositol Phospholipase C Activity (GO:0004435)	0.000628216	0.0273179	0	0	62.5298	461.009	PLCE1;PLCG1
Phospholipase C Activity (GO:0004629)	0.000738321	0.0273179	0	0	57.3132	413.293	PLCE1;PLCG1
Phosphoric Diester Hydrolase Activity (GO:0008081)	0.0021121	0.0520986	0	0	32.7209	201.563	PLCE1;PLCG1
Guanyl-Nucleotide Exchange Factor Activity (GO:0005085)	0.00391395	0.0571775	0	0	10.4324	57.8292	ARHGEF12;PLCE1;PLCG1
Cytokine Receptor Activity (GO:0004896)	0.00731798	0.0571775	0	0	16.9332	83.2675	IL17REL;IL1RAP
Phospholipase Activity (GO:0004620)	0.00731798	0.0571775	0	0	16.9332	83.2675	PLCE1;PLCG1
Apolipoprotein Receptor Binding (GO:0034190)	0.00772669	0.0571775	0	0	166.375	809.094	APOA2
Phosphatidylcholine-Sterol O-acyltransferase Activator Activity (GO:0060228)	0.00772669	0.0571775	0	0	166.375	809.094	APOA2
Neurotrophin TRK Receptor Binding (GO:0005167)	0.00772669	0.0571775	0	0	166.375	809.094	PLCG1
Neurotrophin TRKA Receptor Binding (GO:0005168)	0.00772669	0.0571775	0	0	166.375	809.094	PLCG1
Interleukin-17 Receptor Activity (GO:0030368)	0.0108012	0.0641324	0	0	110.906	502.191	IL17REL
Oxalate Transmembrane Transporter Activity (GO:0019531)	0.012335	0.0641324	0	0	95.0571	417.806	SLC26A5
UDP Phosphatase Activity (GO:0045134)	0.012335	0.0641324	0	0	95.0571	417.806	ENTPD6
Lipase Inhibitor Activity (GO:0055102)	0.0138665	0.0641324	0	0	83.1708	355.828	APOA2
Bicarbonate:Monoatomic Anion Antiporter Activity (GO:0140829)	0.0138665	0.0641324	0	0	83.1708	355.828	SLC26A5
GDP Phosphatase Activity (GO:0004382)	0.0138665	0.0641324	0	0	83.1708	355.828	ENTPD6
Chloride:Bicarbonate Antiporter Activity (GO:0140900)	0.0153956	0.0670163	0	0	73.9259	308.542	SLC26A5
Sulfate Transmembrane Transporter Activity (GO:0015116)	0.0169225	0.0695704	0	0	66.53	271.383	SLC26A5
G Protein-Coupled Receptor Binding (GO:0001664)	0.0206139	0.0795111	0	0	9.69821	37.6464	GNA15;ARHGEF12
Nucleoside Diphosphate Phosphatase Activity (GO:0017110)	0.0214895	0.0795111	0	0	51.1692	196.5	ENTPD6
Magnesium Ion Binding (GO:0000287)	0.0260016	0.0815386	0	0	8.53836	31.1616	ADPRH;CDC42BPA
Nuclear Retinoic Acid Receptor Binding (GO:0042974)	0.0260359	0.0815386	0	0	41.5688	151.654	ASXL1
Histone Acetyltransferase Binding (GO:0035035)	0.0260359	0.0815386	0	0	41.5688	151.654	KANSL1
GTPase Regulator Activity (GO:0030695)	0.0274146	0.0815386	0	0	4.97489	17.8931	ARHGEF12;PLCE1;PLCG1
Metalloaminopeptidase Activity (GO:0070006)	0.0275468	0.0815386	0	0	39.1216	140.52	ENPEP
Solute:Inorganic Anion Antiporter Activity (GO:0005452)	0.0305619	0.0869838	0	0	35	122.08	SLC26A5
Cholesterol Transfer Activity (GO:0120020)	0.0335679	0.0887151	0	0	31.6635	107.472	APOA2
Triacylglycerol Lipase Activity (GO:0004806)	0.0335679	0.0887151	0	0	31.6635	107.472	CEL
Bicarbonate Transmembrane Transporter Activity (GO:0015106)	0.0350675	0.0894825	0	0	30.2227	101.261	SLC26A5
Aminopeptidase Activity (GO:0004177)	0.0425318	0.0958039	0	0	24.6198	77.7369	ENPEP
Dicarboxylic Acid Transmembrane Transporter Activity (GO:0005310)	0.0425318	0.0958039	0	0	24.6198	77.7369	SLC26A5
Sterol Transfer Activity (GO:0120015)	0.044018	0.0958039	0	0	23.7393	74.1415	APOA2
Lipoprotein Particle Receptor Binding (GO:0070325)	0.044018	0.0958039	0	0	23.7393	74.1415	APOA2
Phosphatidylcholine Binding (GO:0031210)	0.044018	0.0958039	0	0	23.7393	74.1415	APOA2
Monoatomic Anion Transmembrane Transporter Activity (GO:0008509)	0.0499403	0.105588	0	0	20.7677	62.2393	SLC26A5
Phosphotyrosine Residue Binding (GO:0001784)	0.0572933	0.11777	0	0	17.9568	51.3486	SHE
Inorganic Anion Transmembrane Transporter Activity (GO:0015103)	0.060219	0.120438	0	0	17.0342	47.8621	SLC26A5
Lipase Activity (GO:0016298)	0.067495	0.128067	0	0	15.0947	40.6908	CEL
Protein Phosphorylated Amino Acid Binding (GO:0045309)	0.067495	0.128067	0	0	15.0947	40.6908	SHE
Metalloexopeptidase Activity (GO:0008235)	0.0761542	0.140885	0	0	13.2793	34.1942	ENPEP
Exopeptidase Activity (GO:0008238)	0.0790233	0.141753	0	0	12.7673	32.4036	ENPEP
Cholesterol Binding (GO:0015485)	0.0804546	0.141753	0	0	12.5258	31.5658	APOA2
Pyrophosphatase Activity (GO:0016462)	0.0875789	0.150717	0	0	11.4431	27.8664	ENTPD6
Sterol Binding (GO:0032934)	0.0988668	0.166276	0	0	10.052	23.2602	APOA2
Chloride Transmembrane Transporter Activity (GO:0015108)	0.125137	0.20578	0	0	7.79765	16.2062	SLC26A5
Cation Binding (GO:0043169)	0.13732	0.220906	0	0	7.04787	13.9931	APOA2
Phosphatidylinositol Binding (GO:0035091)	0.155946	0.24447	0	0	6.12994	11.3909	SNX8
Carboxylic Ester Hydrolase Activity (GO:0052689)	0.158575	0.24447	0	0	6.01788	11.0821	CEL
Nuclear Receptor Binding (GO:0016922)	0.165113	0.249354	0	0	5.75478	10.3651	ASXL1
Metal Ion Binding (GO:0046872)	0.190099	0.281347	0	0	2.61036	4.33374	ADPRH;CDC42BPA
Small GTPase Binding (GO:0031267)	0.26672	0.387006	0	0	3.32845	4.39873	PLCE1
GTP Binding (GO:0005525)	0.27472	0.390948	0	0	3.21366	4.15206	GNA15
Protein Homodimerization Activity (GO:0042803)	0.284414	0.391928	0	0	1.96226	2.4672	APOA2;SLC26A5
Protein Heterodimerization Activity (GO:0046982)	0.286002	0.391928	0	0	3.06264	3.83368	APOA2
GTPase Binding (GO:0051020)	0.29601	0.398268	0	0	2.93824	3.57691	PLCE1
Guanyl Ribonucleotide Binding (GO:0032561)	0.3037	0.401318	0	0	2.8482	3.39424	GNA15
Microtubule Binding (GO:0008017)	0.31562	0.409753	0	0	2.71722	3.13354	RMDN1
GTPase Activity (GO:0003924)	0.33991	0.433678	0	0	2.47849	2.67447	GNA15
Ribonucleoside Triphosphate Phosphatase Activity (GO:0017111)	0.348162	0.436677	0	0	2.40488	2.53737	GNA15
ATP Binding (GO:0005524)	0.3553	0.438203	0	0	2.34393	2.42548	CDC42BPA
Adenyl Ribonucleotide Binding (GO:0032559)	0.39179	0.467621	0	0	2.06646	1.93633	CDC42BPA
DNA-binding Transcription Activator Activity, RNA Polymerase II-specific (GO:0001228)	0.39179	0.467621	0	0	2.06646	1.93633	REL
Tubulin Binding (GO:0015631)	0.399413	0.469152	0	0	2.01477	1.84907	RMDN1
Zinc Ion Binding (GO:0008270)	0.410674	0.474842	0	0	1.94184	1.72815	ENPEP
Protein Serine/Threonine Kinase Activity (GO:0004674)	0.429892	0.489415	0	0	1.82598	1.54153	CDC42BPA
Receptor Ligand Activity (GO:0048018)	0.448502	0.502866	0	0	1.72296	1.38154	APOA2
Transition Metal Ion Binding (GO:0046914)	0.512614	0.566171	0	0	1.42319	0.951025	ENPEP
Kinase Binding (GO:0019900)	0.523331	0.569507	0	0	1.3799	0.893544	PLCG1
Protein Kinase Binding (GO:0019901)	0.563267	0.604083	0	0	1.23213	0.707244	PLCG1
Transcription Cis-Regulatory Region Binding (GO:0000976)	0.577644	0.610653	0	0	1.18355	0.649527	ARID4B
Sequence-Specific Double-Stranded DNA Binding (GO:1990837)	0.672062	0.700459	0	0	0.910827	0.361967	ARID4B
Cis-Regulatory Region Sequence-Specific DNA Binding (GO:0000987)	0.807665	0.824698	0	0	0.610413	0.130389	REL
RNA Polymerase II Cis-Regulatory Region Sequence-Specific DNA Binding (GO:0000978)	0.813554	0.824698	0	0	0.598797	0.123558	REL
RNA Polymerase II Transcription Regulatory Region Sequence-Specific DNA Binding (GO:0000977)	0.861804	0.861804	0	0	0.505641	0.0752029	REL

## Sheet: PPI hub proteins
Term	Overlap	P-value	Adjusted P-value	Old P-value	Old Adjusted P-value	Odds Ratio	Combined Score	Genes
NCK1	4/244	0.000524886	0.0488144	0	0	12.1784	91.9752	ASXL1;PLCG1;SNX8;MET
RHOA	3/139	0.00128051	0.0595435	0	0	15.6247	104.069	ARHGEF12;FAS;PLCG1
ABL1	4/351	0.00201782	0.0625525	0	0	8.37741	51.988	SHE;PLCG1;SNX8;MET
IGF1R	3/215	0.0044108	0.102551	0	0	9.98501	54.1557	ARHGEF12;PLCG1;MET
PRKCA	4/547	0.0096958	0.172215	0	0	5.30005	24.5714	GNA15;FAS;PLCG1;MET
PIK3R1	3/301	0.0111106	0.172215	0	0	7.07251	31.8252	IL1RAP;SNX8;MET
BTK	2/128	0.0167409	0.172557	0	0	10.861	44.4203	FAS;PLCG1
PTK2	2/163	0.0262995	0.172557	0	0	8.4849	30.8698	PLCG1;MET
ALB	2/164	0.0265988	0.172557	0	0	8.4321	30.5823	HPX;APOA2
PTPN11	2/168	0.02781	0.172557	0	0	8.22725	29.473	PLCG1;MET
FYN	3/433	0.0289313	0.172557	0	0	4.86852	17.2483	FAS;PLCG1;SNX8
GRB2	4/767	0.0296862	0.172557	0	0	3.72914	13.1157	ASXL1;PLCG1;SNX8;MET
CBL	2/180	0.0315744	0.172557	0	0	7.66796	26.4959	PLCG1;MET
SIN3A	2/183	0.0325455	0.172557	0	0	7.53972	25.8244	REL;ARID4B
EEF1A1	2/185	0.0331995	0.172557	0	0	7.45657	25.3913	FAS;PLCG1
EGFR	3/467	0.0350601	0.172557	0	0	4.50393	15.0913	FAS;PLCG1;MET
STAT3	2/192	0.0355291	0.172557	0	0	7.17931	23.9603	IL1RAP;MET
SHC1	2/195	0.0365466	0.172557	0	0	7.06664	23.3847	PLCG1;MET
LCK	2/196	0.0368883	0.172557	0	0	7.02986	23.1976	FAS;PLCG1
LYN	2/197	0.0372312	0.172557	0	0	6.99346	23.0127	PLCG1;MET
INSR	2/202	0.0389644	0.172557	0	0	6.8169	22.1216	PLCG1;MET
UBE2I	2/212	0.042522	0.179311	0	0	6.489	20.4905	REL;FAS
SRC	3/513	0.0443458	0.179311	0	0	4.08803	12.7372	PLCG1;CDC42BPA;MET
MAPK14	3/552	0.0530953	0.198431	0	0	3.79001	11.1262	ARHGEF12;KANSL1;ARID4B
PLCG1	2/244	0.0546786	0.198431	0	0	5.62183	16.3386	PLCG1;MET
ACTG1	2/246	0.0554754	0.198431	0	0	5.57518	16.1224	REL;PLCG1
CDK2	3/675	0.0856613	0.295056	0	0	3.07669	7.56052	KANSL1;REL;ARID4B
GSK3B	3/696	0.0919259	0.305325	0	0	2.98021	7.11308	ARHGEF12;KANSL1;ARID4B
CTNNB1	2/337	0.0956607	0.306774	0	0	4.042	9.48636	ARID4B;MET
MAPK8	2/352	0.102922	0.309117	0	0	3.86581	8.79002	REL;FAS
AKT1	2/355	0.104393	0.309117	0	0	3.83237	8.65961	ASXL1;PLCG1
CALM1	2/359	0.106363	0.309117	0	0	3.78866	8.49	REL;FAS
RPS6KA3	2/375	0.114345	0.322246	0	0	3.62319	7.857	REL;MET
CLTC	1/120	0.170308	0.337943	0	0	5.56022	9.84243	REL
PLCG2	1/121	0.171601	0.337943	0	0	5.51361	9.71819	PLCG1
HSPA5	1/121	0.171601	0.337943	0	0	5.51361	9.71819	REL
HGS	1/122	0.172893	0.337943	0	0	5.46777	9.59638	MET
C1ORF103	1/122	0.172893	0.337943	0	0	5.46777	9.59638	FAS
PIK3CA	1/125	0.176757	0.337943	0	0	5.33468	9.24489	MET
TUBB	1/125	0.176757	0.337943	0	0	5.33468	9.24489	REL
CDH1	1/127	0.179323	0.337943	0	0	5.24947	9.02156	MET
RFC1	1/128	0.180603	0.337943	0	0	5.20787	8.91303	REL
DNM1	1/129	0.181882	0.337943	0	0	5.16693	8.80651	PLCG1
CASP8	1/130	0.183158	0.337943	0	0	5.12661	8.70195	FAS
NFKBIA	1/134	0.188244	0.337943	0	0	4.97143	8.30237	REL
FLNA	1/135	0.189511	0.337943	0	0	4.93408	8.2069	PLCG1
SYK	1/136	0.190775	0.337943	0	0	4.89728	8.11313	PLCG1
PDGFRB	1/140	0.195816	0.337943	0	0	4.7554	7.75406	PLCG1
NEDD4	1/141	0.197071	0.337943	0	0	4.72119	7.66812	GNA15
HSPA1A	1/145	0.202073	0.337943	0	0	4.58912	7.33858	REL
UBC	2/540	0.203669	0.337943	0	0	2.49083	3.96356	PLCG1;MET
GRIN1	1/149	0.207045	0.337943	0	0	4.46419	7.03029	PLCG1
TBP	1/154	0.213218	0.337943	0	0	4.31721	6.672	REL
PRKCZ	1/156	0.215674	0.337943	0	0	4.26108	6.53644	FAS
RIF1	1/157	0.216899	0.337943	0	0	4.23355	6.47023	FAS
CHUK	1/157	0.216899	0.337943	0	0	4.23355	6.47023	REL
JAK2	1/159	0.219344	0.337943	0	0	4.17954	6.34083	PLCG1
CAMK2A	1/160	0.220564	0.337943	0	0	4.15304	6.2776	PLCG1
MAP3K14	1/166	0.227843	0.337943	0	0	4.00081	5.91758	REL
SRRM2	1/166	0.227843	0.337943	0	0	4.00081	5.91758	CDC42BPA
IKBKB	1/169	0.231459	0.337943	0	0	3.92877	5.74918	REL
PTPN6	1/173	0.236253	0.337943	0	0	3.83663	5.53568	FAS
TNFRSF1A	1/173	0.236253	0.337943	0	0	3.83663	5.53568	FAS
PRKCD	1/173	0.236253	0.337943	0	0	3.83663	5.53568	MET
ERBB2	1/175	0.23864	0.337943	0	0	3.79215	5.43339	PLCG1
PAK1	1/176	0.23983	0.337943	0	0	3.77029	5.38331	PLCG1
HSPA8	1/183	0.248114	0.33833	0	0	3.62399	5.05137	REL
NFKB2	1/184	0.24929	0.33833	0	0	3.60401	5.00647	REL
CASP3	1/193	0.259796	0.33833	0	0	3.43351	4.62789	MET
PRKCE	1/193	0.259796	0.33833	0	0	3.43351	4.62789	MET
ATXN1	1/194	0.260954	0.33833	0	0	3.41554	4.58848	ENTPD6
SP1	1/195	0.262111	0.33833	0	0	3.39777	4.54957	REL
SUMO1	1/198	0.265571	0.33833	0	0	3.34552	4.43574	FAS
CDC42	1/205	0.273582	0.343826	0	0	3.22958	4.18602	CDC42BPA
HDAC2	1/214	0.283759	0.351861	0	0	3.09171	3.89441	ARID4B
GRIN2B	1/219	0.289353	0.354076	0	0	3.02003	3.74517	PLCG1
HSP90AA1	1/231	0.302606	0.365485	0	0	2.86072	3.41949	PLCE1
AR	1/243	0.31562	0.376316	0	0	2.71722	3.13354	REL
RAC1	1/249	0.322039	0.379109	0	0	2.65067	3.00343	IL1RAP
RELA	1/283	0.357325	0.41539	0	0	2.32707	2.39481	REL
NFKB1	1/305	0.379203	0.435381	0	0	2.15625	2.09088	REL
ARRB2	1/323	0.396566	0.449763	0	0	2.03385	1.88114	ARHGEF12
CREBBP	1/334	0.406944	0.450343	0	0	1.96557	1.7672	REL
PRKCB	1/338	0.410674	0.450343	0	0	1.94184	1.72815	PLCG1
ACTB	1/339	0.411604	0.450343	0	0	1.936	1.71857	PLCG1
HDAC1	1/346	0.418068	0.452097	0	0	1.89604	1.65356	ARID4B
EP300	1/357	0.428088	0.457611	0	0	1.83642	1.55807	REL
SMAD2	1/370	0.439714	0.464698	0	0	1.77055	1.45474	IL1RAP
MAPK1	1/406	0.47073	0.491886	0	0	1.61021	1.21324	ARID4B
PRKACA	1/440	0.498492	0.515109	0	0	1.48292	1.03236	PLCG1
IKBKE	1/454	0.509509	0.520707	0	0	1.43606	0.968343	REL
YWHAZ	1/500	0.544084	0.549998	0	0	1.3006	0.791612	MET
CDK1	1/659	0.64635	0.64635	0	0	0.978267	0.426929	ARHGEF12
