# Supplementary material for: Comparative Serum Proteomic Analysis of Different Habitual Coffee Consumption Among Healthy and Obese with and Without Hypertension Groups
Source: Curr Issues Mol Biol. 2026 May 25;48(6):556. doi: 10.3390/cimb48060556 (PMC13297376; doi:10.3390/cimb48060556)
Supplement: Supplementary file 1 [file cimb-48-00556-s001.zip › Supplemetary Table S1-S4/Supplementary S4-NWC and OBHTC.xlsx]

## Sheet: Reactome
Term	P-value	Adjusted P-value	Old P-value	Old Adjusted P-value	Odds Ratio	Combined Score	Genes
Signaling by Interleukins	5.15182e-07	0.000106127	0	0	19.2028	278.033	IL15RA;VCAM1;NOS2;CASP1;PTGS2;IL6R;TNFRSF1A
Interleukin-4 and Interleukin-13 Signaling	7.60053e-06	0.000782854	0	0	38.731	456.534	VCAM1;NOS2;PTGS2;IL6R
TP53 Regulates Transcription of Cell Death Genes	1.706e-05	0.000943587	0	0	72.9366	800.754	AIFM2;CASP1;FAS
Cytokine Signaling in Immune System	1.83221e-05	0.000943587	0	0	10.9278	119.194	IL15RA;VCAM1;NOS2;CASP1;PTGS2;IL6R;TNFRSF1A
Regulated Necrosis	4.5773e-05	0.00166894	0	0	51.5147	514.725	CASP1;CYCS;FAS
Transcriptional Regulation by TP53	4.861e-05	0.00166894	0	0	15.2661	151.618	AIFM2;COX4I1;CASP1;CYCS;FAS
Cellular Response to Chemical Stress	7.69412e-05	0.00226427	0	0	21.0303	199.209	COX4I1;KEAP1;NOX4;CYCS
Gene Expression (Transcription)	0.000289165	0.00744599	0	0	6.09666	49.6787	FABP4;AIFM2;COX4I1;CASP1;CYCS;FAS;PLIN2;MET
Immune System	0.00037747	0.00863988	0	0	5.35544	42.2117	IL15RA;VCAM1;HSPA5;NOS2;CASP1;KEAP1;PTGS2;IL6R;TNFRSF1A
Pyroptosis	0.000436323	0.00898825	0	0	76.0076	588.081	CASP1;CYCS
Detoxification of Reactive Oxygen Species	0.000778233	0.0145742	0	0	55.8627	399.893	NOX4;CYCS
Interleukin-10 Signaling	0.00126962	0.0217952	0	0	43.145	287.736	PTGS2;TNFRSF1A
Programmed Cell Death	0.00154875	0.0245417	0	0	14.908	96.4596	CASP1;CYCS;FAS
Cellular Responses to Stress	0.00173577	0.0255407	0	0	6.81834	43.3395	HSPA5;COX4I1;KEAP1;NOX4;CYCS
Cytoprotection by HMOX1	0.0020799	0.028054	0	0	33.2832	205.538	COX4I1;CYCS
Generic Transcription Pathway	0.00217895	0.028054	0	0	5.40744	33.1417	AIFM2;COX4I1;CASP1;CYCS;FAS;MET
Cellular Responses to Stimuli	0.00292918	0.0354948	0	0	6.01379	35.0787	HSPA5;COX4I1;KEAP1;NOX4;CYCS
RNA Polymerase II Transcription	0.0036138	0.041358	0	0	4.85437	27.2961	AIFM2;COX4I1;CASP1;CYCS;FAS;MET
Peptide Hormone Metabolism	0.00436013	0.0429539	0	0	22.5544	122.589	ACE;PLA2G7
TP53 Regulates Metabolic Genes	0.00436013	0.0429539	0	0	22.5544	122.589	COX4I1;CYCS
FasL CD95L Signaling	0.00573729	0.0429539	0	0	226.966	1171.32	FAS
The IPAF Inflammasome	0.00573729	0.0429539	0	0	226.966	1171.32	CASP1
MET Activates PTPN11	0.00573729	0.0429539	0	0	226.966	1171.32	MET
MET Interacts With TNS Proteins	0.00573729	0.0429539	0	0	226.966	1171.32	MET
Epigenetic Regulation of Adipogenesis Genes by MLL3 and MLL4 Complexes	0.00619261	0.0429539	0	0	18.7421	95.2923	FABP4;PLIN2
Epigenetic Regulation of Gene Expression by MLL3 and MLL4 Complexes	0.00619261	0.0429539	0	0	18.7421	95.2923	FABP4;PLIN2
MLL4 and MLL3 Complexes Regulate Expression of PPARG Targets in Adipogenesis and Hepatic Steatosis	0.00619261	0.0429539	0	0	18.7421	95.2923	FABP4;PLIN2
Activation of Caspases Through Apoptosome-Mediated Cleavage	0.00688097	0.0429539	0	0	181.564	904.005	CYCS
Biosynthesis of EPA-derived SPMs	0.00688097	0.0429539	0	0	181.564	904.005	PTGS2
Synthesis of 15-Eicosatetraenoic Acid Derivatives	0.00688097	0.0429539	0	0	181.564	904.005	PTGS2
TNFR1-mediated Ceramide Production	0.00688097	0.0429539	0	0	181.564	904.005	TNFRSF1A
MET Receptor Activation	0.00688097	0.0429539	0	0	181.564	904.005	MET
MET Activates PI3K AKT Signaling	0.00688097	0.0429539	0	0	181.564	904.005	MET
SMAC (DIABLO) Binds to IAPs	0.00802339	0.0446825	0	0	151.295	730.06	CYCS
SMAC(DIABLO)-mediated Dissociation of IAP Caspase Complexes	0.00802339	0.0446825	0	0	151.295	730.06	CYCS
Release of Apoptotic Factors From the Mitochondria	0.00802339	0.0446825	0	0	151.295	730.06	CYCS
Disease	0.00812311	0.0446825	0	0	3.67735	17.6992	NOS2;CASP1;KEAP1;AGTRAP;NOX4;MET;IL6R
SMAC, XIAP-regulated Apoptotic Response	0.00916455	0.0446825	0	0	129.675	608.49	CYCS
Sema4D Mediated Inhibition of Cell Attachment and Migration	0.00916455	0.0446825	0	0	129.675	608.49	MET
NR1H2 & NR1H3 Regulate Gene Expression Linked to Lipogenesis	0.0103045	0.0446825	0	0	113.46	519.101	ANGPTL3
Interleukin-1 Processing	0.0103045	0.0446825	0	0	113.46	519.101	CASP1
Lipophagy	0.0103045	0.0446825	0	0	113.46	519.101	PLIN2
MAPK1 (ERK2) Activation	0.0103045	0.0446825	0	0	113.46	519.101	IL6R
Epigenetic Regulation by WDR5-containing Histone Modifying Complexes	0.010428	0.0446825	0	0	14.2098	64.843	FABP4;PLIN2
ATF6 (ATF6-alpha) Activates Chaperone Genes	0.0114431	0.0446825	0	0	100.848	450.83	HSPA5
STAT5 Activation Downstream of FLT3 ITD Mutants	0.0114431	0.0446825	0	0	100.848	450.83	NOX4
MAPK3 (ERK1) Activation	0.0114431	0.0446825	0	0	100.848	450.83	IL6R
MET Receptor Recycling	0.0114431	0.0446825	0	0	100.848	450.83	MET
Bacterial Infection Pathways	0.0116405	0.0446825	0	0	13.3982	59.6656	NOS2;MET
Formation of Apoptosome	0.0125805	0.0446825	0	0	90.7591	397.126	CYCS
Signaling by Leptin	0.0125805	0.0446825	0	0	90.7591	397.126	LEPR
CASP8 Activity Is Inhibited	0.0125805	0.0446825	0	0	90.7591	397.126	FAS
Interleukin-6 Signaling	0.0125805	0.0446825	0	0	90.7591	397.126	IL6R
Regulation by c-FLIP	0.0125805	0.0446825	0	0	90.7591	397.126	FAS
MET Activates RAP1 and RAC1	0.0125805	0.0446825	0	0	90.7591	397.126	MET
MET Activates RAS Signaling	0.0125805	0.0446825	0	0	90.7591	397.126	MET
Dimerization of Procaspase-8	0.0125805	0.0446825	0	0	90.7591	397.126	FAS
Regulation of the Apoptosome Activity	0.0125805	0.0446825	0	0	90.7591	397.126	CYCS
ATF6 (ATF6-alpha) Activates Chaperones	0.0137167	0.0460155	0	0	82.5041	353.872	HSPA5
TP53 Regulates Transcription of Caspase Activators and Caspases	0.0137167	0.0460155	0	0	82.5041	353.872	CASP1
TP53 Regulates Transcription of Death Receptors and Ligands	0.0137167	0.0460155	0	0	82.5041	353.872	FAS
Death Receptor Signaling	0.0139042	0.0460155	0	0	12.1794	52.0739	FAS;TNFRSF1A
Respiratory Electron Transport	0.0140727	0.0460155	0	0	12.1007	51.5917	COX4I1;CYCS
Diseases of Signal Transduction by Growth Factor Receptors and Second Messengers	0.0144287	0.0464339	0	0	6.53873	27.7146	AGTRAP;NOX4;MET
Cytochrome C-Mediated Apoptotic Response	0.0148516	0.0464339	0	0	75.625	318.355	CYCS
Infectious Disease	0.0149879	0.0464339	0	0	3.9712	16.6811	NOS2;CASP1;KEAP1;MET;IL6R
Potential Therapeutics for SARS	0.0151023	0.0464339	0	0	11.649	48.8433	KEAP1;IL6R
Apoptosis	0.0158063	0.047724	0	0	11.366	47.1389	CYCS;FAS
Interleukin-15 Signaling	0.0159852	0.047724	0	0	69.8042	288.716	IL15RA
Synthesis of Prostaglandins (PG) and Thromboxanes (TX)	0.0171176	0.0503747	0	0	64.8149	263.644	PTGS2
Signaling by FLT3 ITD and TKD Mutants	0.0182488	0.0518443	0	0	60.4909	242.185	NOX4
InlB-mediated Entry of Listeria Monocytogenes Into Host Cell	0.0182488	0.0518443	0	0	60.4909	242.185	MET
SARS-CoV Infections	0.0187691	0.0518443	0	0	5.90364	23.4702	CASP1;KEAP1;IL6R
Biosynthesis of DHA-derived SPMs	0.0193787	0.0518443	0	0	56.7074	223.63	PTGS2
The NLRP3 Inflammasome	0.0193787	0.0518443	0	0	56.7074	223.63	CASP1
Regulation of MITF-M-dependent Genes Involved in Cell Cycle and Proliferation	0.0193787	0.0518443	0	0	56.7074	223.63	MET
Metabolism of Angiotensinogen to Angiotensins	0.0193787	0.0518443	0	0	56.7074	223.63	ACE
Caspase Activation via Death Receptors in the Presence of Ligand	0.0205074	0.0530568	0	0	53.369	207.444	FAS
MECP2 Regulates Neuronal Receptors and Channels	0.0205074	0.0530568	0	0	53.369	207.444	MET
Nicotinamide Salvaging	0.0216348	0.0530568	0	0	50.4015	193.212	PTGS2
Assembly of Active LPL and LIPC Lipase Complexes	0.0216348	0.0530568	0	0	50.4015	193.212	ANGPTL3
Signaling by FLT3 Fusion Proteins	0.0216348	0.0530568	0	0	50.4015	193.212	NOX4
Biosynthesis of Specialized Proresolving Mediators (SPMs)	0.0216348	0.0530568	0	0	50.4015	193.212	PTGS2
Synthesis, Secretion, and Deacylation of Ghrelin	0.0216348	0.0530568	0	0	50.4015	193.212	PLA2G7
Apoptotic Factor-Mediated Response	0.022761	0.0545205	0	0	47.7464	180.611	CYCS
TP53 Regulates Transcription of Genes Involved in Cytochrome C Release	0.022761	0.0545205	0	0	47.7464	180.611	AIFM2
Negative Regulation of MET Activity	0.0238859	0.0559148	0	0	45.3568	169.383	MET
Interleukin-37 Signaling	0.0238859	0.0559148	0	0	45.3568	169.383	CASP1
Chaperone Mediated Autophagy	0.0250096	0.0572443	0	0	43.1948	159.324	PLIN2
Listeria Monocytogenes Entry Into Host Cells	0.0250096	0.0572443	0	0	43.1948	159.324	MET
Nitric Oxide Stimulates Guanylate Cyclase	0.0261321	0.057884	0	0	41.2293	150.264	NOS2
Suppression of Phagosomal Maturation	0.0261321	0.057884	0	0	41.2293	150.264	NOS2
RAF-independent MAPK1 3 Activation	0.0261321	0.057884	0	0	41.2293	150.264	IL6R
Sema4D in Semaphorin Signaling	0.0272533	0.0584811	0	0	39.4348	142.067	MET
Interleukin-6 Family Signaling	0.0272533	0.0584811	0	0	39.4348	142.067	IL6R
Triglyceride Catabolism	0.0272533	0.0584811	0	0	39.4348	142.067	FABP4
Inflammasomes	0.0283733	0.0602568	0	0	37.7898	134.619	CASP1
TNFR1-induced Proapoptotic Signaling	0.0294921	0.0619936	0	0	36.2764	127.825	TNFRSF1A
Cell Recruitment (Pro-Inflammatory Response)	0.0306096	0.0630559	0	0	34.8794	121.605	CASP1
Purinergic Signaling in Leishmaniasis Infection	0.0306096	0.0630559	0	0	34.8794	121.605	CASP1
FLT3 Signaling in Disease	0.0317259	0.064074	0	0	33.5859	115.892	NOX4
Caspase Activation via Extrinsic Apoptotic Signalling Pathway	0.0317259	0.064074	0	0	33.5859	115.892	FAS
TNFs Bind Their Physiological Receptors	0.032841	0.065682	0	0	32.3847	110.629	TNFRSF1A
MET Activates PTK2 Signaling	0.0339549	0.0672567	0	0	31.2665	105.766	MET
Nicotinate Metabolism	0.0350675	0.06815	0	0	30.2227	101.261	PTGS2
Antigen Presentation Folding, Assembly and Peptide Loading of Class I MHC	0.0350675	0.06815	0	0	30.2227	101.261	HSPA5
Aerobic Respiration and Respiratory Electron Transport	0.0355967	0.0685321	0	0	7.27907	24.2793	COX4I1;CYCS
Regulation of Necroptotic Cell Death	0.0361789	0.0690078	0	0	29.2463	97.0768	FAS
PERK Regulates Gene Expression	0.037289	0.0693858	0	0	28.331	93.1821	HSPA5
TNFR1-induced NF-kappa-B Signaling Pathway	0.037289	0.0693858	0	0	28.331	93.1821	TNFRSF1A
MAPK1 MAPK3 Signaling	0.0383859	0.0693858	0	0	6.97752	22.7472	MET;IL6R
Plasma Lipoprotein Remodeling	0.038398	0.0693858	0	0	27.4711	89.5488	ANGPTL3
RIPK1-mediated Regulated Necrosis	0.038398	0.0693858	0	0	27.4711	89.5488	FAS
Late Endosomal Microautophagy	0.038398	0.0693858	0	0	27.4711	89.5488	PLIN2
ROS and RNS Production in Phagocytes	0.0406122	0.0727488	0	0	25.8987	82.9713	NOS2
NOD1 2 Signaling Pathway	0.0417175	0.0740845	0	0	25.178	79.9864	CASP1
Triglyceride Metabolism	0.0428215	0.0753952	0	0	24.4963	77.1809	FABP4
Epigenetic Regulation of Gene Expression	0.0436654	0.0760372	0	0	6.48805	20.3154	FABP4;PLIN2
Response of Mtb to Phagocytosis	0.0439244	0.0760372	0	0	23.8505	74.5396	NOS2
MET Promotes Cell Motility	0.0461264	0.0791837	0	0	22.6557	69.6972	MET
Interleukin-2 Family Signaling	0.0494204	0.0841373	0	0	21.0719	63.3714	IL15RA
MAPK Family Signaling Cascades	0.050054	0.0845174	0	0	6.00275	17.9761	MET;IL6R
Complex IV Assembly	0.0537955	0.0900965	0	0	19.2747	56.3315	COX4I1
Metabolism of Lipids	0.0546677	0.090819	0	0	3.81894	11.0997	FABP4;PLIN2;PTGS2
Regulation of TNFR1 Signaling	0.0559758	0.0922481	0	0	18.4861	53.2924	TNFRSF1A
IRE1alpha Activates Chaperones	0.0570641	0.0932953	0	0	18.1155	51.875	HSPA5
SARS-CoV-1 Activates Modulates Innate Immune Responses	0.060322	0.0970807	0	0	17.0875	47.9826	CASP1
NR1H2 and NR1H3-mediated Signaling	0.060322	0.0970807	0	0	17.0875	47.9826	ANGPTL3
Intrinsic Pathway for Apoptosis	0.0614055	0.0980584	0	0	16.7702	46.7931	CYCS
Transcriptional Activation of Mitochondrial Biogenesis	0.0624879	0.0990193	0	0	16.4645	45.6524	CYCS
Transcriptional Regulation of Granulopoiesis	0.064649	0.101662	0	0	15.8852	43.506	IL6R
Arachidonate Metabolism	0.0657278	0.101804	0	0	15.6105	42.4954	PTGS2
TNF Signaling	0.0657278	0.101804	0	0	15.6105	42.4954	TNFRSF1A
Class I MHC Mediated Antigen Processing & Presentation	0.0678587	0.103583	0	0	5.03299	13.5404	HSPA5;KEAP1
Nucleotide-binding Domain, Leucine Rich Repeat Containing Receptor (NLR) Signaling Pathways	0.0678818	0.103583	0	0	15.0886	40.5882	CASP1
Signal Transduction	0.0699975	0.104539	0	0	2.35159	6.25357	ANGPTL3;LEPR;FAS;MET;IL6R;TNFRSF1A
Peroxisomal Protein Import	0.070031	0.104539	0	0	14.6004	38.8199	NOS2
Transcriptional Regulation by MECP2	0.070031	0.104539	0	0	14.6004	38.8199	MET
Semaphorin Interactions	0.0711039	0.105377	0	0	14.368	37.9833	MET
Signaling by BRAF and RAF1 Fusions	0.0721755	0.106201	0	0	14.1428	37.1764	AGTRAP
Adaptive Immune System	0.0728485	0.106431	0	0	3.37121	8.83046	VCAM1;HSPA5;KEAP1
Metabolism of Proteins	0.0817388	0.118579	0	0	2.41338	6.04365	ACE;COX4I1;MXRA8;KEAP1;PLA2G7
Plasma Lipoprotein Assembly, Remodeling, and Clearance	0.0828273	0.119318	0	0	12.2254	30.4535	ANGPTL3
Signaling by MET	0.0870551	0.124537	0	0	11.5962	28.3087	MET
Oncogenic MAPK Signaling	0.0902138	0.12703	0	0	11.165	26.8582	AGTRAP
Infection With Mycobacterium Tuberculosis	0.0902138	0.12703	0	0	11.165	26.8582	NOS2
Constitutive Signaling by Aberrant PI3K in Cancer	0.0912643	0.12703	0	0	11.0283	26.4016	MET
Regulation of HSF1-mediated Heat Shock Response	0.0912643	0.12703	0	0	11.0283	26.4016	HSPA5
Transcriptional Regulation of White Adipocyte Differentiation	0.0923137	0.127628	0	0	10.8949	25.9577	FABP4
Integrin Cell Surface Interactions	0.093362	0.128217	0	0	10.7646	25.5258	VCAM1
Nuclear Events Mediated by NFE2L2	0.095455	0.129367	0	0	10.5132	24.6966	KEAP1
Platelet Homeostasis	0.095455	0.129367	0	0	10.5132	24.6966	NOS2
TNFR2 Non-Canonical NF-kB Pathway	0.0964998	0.129928	0	0	10.3918	24.2984	TNFRSF1A
Selective Autophagy	0.0975434	0.130115	0	0	10.2732	23.9105	PLIN2
Metabolism	0.0979018	0.130115	0	0	2.27239	5.28056	FABP4;COX4I1;CYCS;PLIN2;PTGS2
MITF-M-dependent Gene Expression	0.102744	0.135675	0	0	9.71848	22.1145	MET
Unfolded Protein Response (UPR)	0.103781	0.136171	0	0	9.6146	21.7816	HSPA5
Mitochondrial Biogenesis	0.105851	0.13714	0	0	9.41335	21.1398	CYCS
Mitochondrial Protein Degradation	0.105851	0.13714	0	0	9.41335	21.1398	COX4I1
Interferon Gamma Signaling	0.107916	0.138942	0	0	9.22032	20.5281	VCAM1
Cellular Response to Heat Stress	0.109977	0.140716	0	0	9.035	19.9446	HSPA5
Viral Infection Pathways	0.112066	0.142503	0	0	2.77061	6.06396	CASP1;KEAP1;IL6R
Post-translational Protein Phosphorylation	0.116132	0.146769	0	0	8.52101	18.3459	MXRA8
Adipogenesis	0.119195	0.148813	0	0	8.28524	17.6227	FABP4
PI3K AKT Signaling in Cancer	0.119195	0.148813	0	0	8.28524	17.6227	MET
PI5P, PP2A and IER3 Regulate PI3K AKT Signaling	0.120213	0.14918	0	0	8.2095	17.3917	MET
SARS-CoV-1-host Interactions	0.121231	0.149542	0	0	8.13514	17.1656	CASP1
PPARA Activates Gene Expression	0.126301	0.154586	0	0	7.78252	16.1027	PLIN2
Negative Regulation of the PI3K AKT Network	0.127312	0.154586	0	0	7.71562	15.9028	MET
KEAP1-NFE2L2 Pathway	0.128321	0.154586	0	0	7.64985	15.7068	KEAP1
Regulation of Lipid Metabolism by PPARalpha	0.128321	0.154586	0	0	7.64985	15.7068	PLIN2
Regulation of IGF Transport and Uptake by Insulin-like Growth Factor Binding Proteins (IGFBPs)	0.133352	0.159712	0	0	7.33703	14.7824	MXRA8
Metabolism of Water-Soluble Vitamins and Cofactors	0.136357	0.162368	0	0	7.16126	14.2686	PTGS2
Platelet Degranulation	0.137357	0.162618	0	0	7.10451	14.1037	HSPA5
Response to Elevated Platelet Cytosolic Ca2+	0.142338	0.167552	0	0	6.83368	13.3226	HSPA5
MITF-M-regulated Melanocyte Development	0.145313	0.170083	0	0	6.68081	12.8864	MET
Interleukin-1 Family Signaling	0.149265	0.173721	0	0	6.48725	12.3389	CASP1
Macroautophagy	0.152218	0.176162	0	0	6.34923	11.9521	PLIN2
SARS-CoV-1 Infection	0.165867	0.190886	0	0	5.77535	10.3758	CASP1
Autophagy	0.166834	0.190932	0	0	5.73827	10.2759	PLIN2
Protein Localization	0.172612	0.196454	0	0	5.52538	9.70647	NOS2
Fatty Acid Metabolism	0.184054	0.208325	0	0	5.14338	8.70529	PTGS2
Hemostasis	0.194586	0.219043	0	0	2.60344	4.26152	HSPA5;NOS2
Ub-specific Processing Proteases	0.197213	0.220792	0	0	4.75902	7.72614	KEAP1
Metabolism of Vitamins and Cofactors	0.20464	0.22787	0	0	4.56391	7.24066	PTGS2
Developmental Biology	0.21072	0.233378	0	0	2.01827	3.1429	FABP4;MET;IL6R
Immunoregulatory Interactions Between a Lymphoid and a non-Lymphoid Cell	0.22743	0.250538	0	0	4.04484	5.99006	VCAM1
Neddylation	0.237258	0.259975	0	0	3.85174	5.54113	KEAP1
Parasitic Infection Pathways	0.246967	0.267764	0	0	3.67604	5.14095	CASP1
Leishmania Infection	0.246967	0.267764	0	0	3.67604	5.14095	CASP1
Platelet Activation, Signaling and Aggregation	0.261739	0.282295	0	0	3.43365	4.60248	HSPA5
RAF MAP Kinase Cascade	0.264317	0.28359	0	0	3.39411	4.51622	MET
Deubiquitination	0.266887	0.284863	0	0	3.35546	4.43234	KEAP1
Signaling by Nuclear Receptors	0.268595	0.285209	0	0	3.33018	4.37769	ANGPTL3
Interferon Signaling	0.277078	0.292101	0	0	3.20919	4.11885	VCAM1
PIP3 Activates AKT Signaling	0.277921	0.292101	0	0	3.19756	4.09422	MET
Antigen Processing Ubiquitination & Proteasome Degradation	0.290457	0.303054	0	0	3.03267	3.74929	KEAP1
Organelle Biogenesis and Maintenance	0.291285	0.303054	0	0	3.02227	3.72783	CYCS
Extracellular Matrix Organization	0.293764	0.304097	0	0	2.99149	3.66451	VCAM1
Intracellular Signaling by Second Messengers	0.310887	0.320214	0	0	2.79219	3.26218	MET
Innate Immune System	0.384092	0.393647	0	0	1.5635	1.49607	NOS2;CASP1
Signaling by Receptor Tyrosine Kinases	0.464823	0.474027	0	0	1.65183	1.26546	MET
Axon Guidance	0.467978	0.474894	0	0	1.63611	1.24236	MET
Nervous System Development	0.484098	0.488845	0	0	1.55887	1.13091	MET
Post-translational Protein Modification	0.507252	0.509726	0	0	1.21237	0.822894	MXRA8;KEAP1
Transport of Small Molecules	0.571951	0.571951	0	0	1.21049	0.676301	ANGPTL3

## Sheet: GO molecular function
Term	P-value	Adjusted P-value	Old P-value	Old Adjusted P-value	Odds Ratio	Combined Score	Genes
Flavin Adenine Dinucleotide Binding (GO:0050660)	0.0020108	0.0386141	0	0	33.8793	210.364	AIFM2;NOX4
Cytokine Receptor Activity (GO:0004896)	0.00406801	0.0386141	0	0	23.3933	128.771	IL15RA;IL6R
1-Alkyl-2-Acetylglycerophosphocholine Esterase Activity (GO:0003847)	0.00688097	0.0386141	0	0	181.564	904.005	PLA2G7
NAD(P)H Oxidase H2O2-forming Activity (GO:0016174)	0.00688097	0.0386141	0	0	181.564	904.005	NOX4
Tumor Necrosis Factor Binding (GO:0043120)	0.00688097	0.0386141	0	0	181.564	904.005	TNFRSF1A
Serine-Type Exopeptidase Activity (GO:0070008)	0.00688097	0.0386141	0	0	181.564	904.005	ACE
Interleukin-6 Receptor Binding (GO:0005138)	0.00688097	0.0386141	0	0	181.564	904.005	IL6R
Primary Methylamine Oxidase Activity (GO:0008131)	0.00802339	0.0386141	0	0	151.295	730.06	VCAM1
Oxidoreductase Activity, Acting on the CH-NH2 Group of Donors, Oxygen as Acceptor (GO:0016641)	0.00802339	0.0386141	0	0	151.295	730.06	VCAM1
Calcium-Independent Phospholipase A2 Activity (GO:0047499)	0.00802339	0.0386141	0	0	151.295	730.06	PLA2G7
Long-Chain Fatty Acid Binding (GO:0036041)	0.00916455	0.0386141	0	0	129.675	608.49	FABP4
Tumor Necrosis Factor Receptor Activity (GO:0005031)	0.00916455	0.0386141	0	0	129.675	608.49	TNFRSF1A
Superoxide-Generating NAD(P)H Oxidase Activity (GO:0016175)	0.0103045	0.0386141	0	0	113.46	519.101	NOX4
Anion Binding (GO:0043168)	0.0105901	0.0386141	0	0	7.36015	33.4727	ACE;AIFM2;NOX4
Cysteine-Type Endopeptidase Activator Activity Involved in Apoptotic Process (GO:0008656)	0.0125805	0.0386141	0	0	90.7591	397.126	CASP1
Death Receptor Activity (GO:0005035)	0.0125805	0.0386141	0	0	90.7591	397.126	TNFRSF1A
Oxidoreductase Activity, Acting on NAD(P)H, Oxygen as Acceptor (GO:0050664)	0.0148516	0.0386141	0	0	75.625	318.355	NOX4
Long-Chain Fatty Acid Transmembrane Transporter Activity (GO:0005324)	0.0148516	0.0386141	0	0	75.625	318.355	FABP4
Peptidase Activator Activity Involved in Apoptotic Process (GO:0016505)	0.0148516	0.0386141	0	0	75.625	318.355	CASP1
CARD Domain Binding (GO:0050700)	0.0148516	0.0386141	0	0	75.625	318.355	CASP1
Oxidoreductase Activity, Acting on NAD(P)H, Quinone or Similar Compound as Acceptor (GO:0016655)	0.0171176	0.0404599	0	0	64.8149	263.644	AIFM2
Fatty Acid Transmembrane Transporter Activity (GO:0015245)	0.0171176	0.0404599	0	0	64.8149	263.644	FABP4
Protein Kinase Binding (GO:0019901)	0.0217745	0.0492293	0	0	5.56861	21.3111	IL15RA;ACE;NOX4
Oxidoreductase, Single Donors W Incorp of O2, Incorp of Two Atoms of O (GO:0016702)	0.0250096	0.0541875	0	0	43.1948	159.324	PTGS2
Mitogen-Activated Protein Kinase Binding (GO:0051019)	0.0261321	0.0543548	0	0	41.2293	150.264	ACE
Phospholipase A2 Activity (GO:0004623)	0.0350675	0.0701349	0	0	30.2227	101.261	PLA2G7
Cell Adhesion Mediator Activity (GO:0098631)	0.0439244	0.0845951	0	0	23.8505	74.5396	VCAM1
Endopeptidase Activity (GO:0004175)	0.0492021	0.0913754	0	0	6.06195	18.2575	ACE;CASP1
Protein Serine/Threonine Kinase Inhibitor Activity (GO:0030291)	0.0516104	0.0925427	0	0	20.1333	59.6759	HSPA5
Protein Kinase Inhibitor Activity (GO:0004860)	0.064649	0.112058	0	0	15.8852	43.506	HSPA5
Cysteine-Type Endopeptidase Activity (GO:0004197)	0.0817674	0.137158	0	0	12.3935	31.0319	CASP1
Protein Tyrosine Kinase Binding (GO:1990782)	0.0902138	0.146597	0	0	11.165	26.8582	NOX4
Growth Factor Activity (GO:0008083)	0.100667	0.155393	0	0	9.93307	22.8057	ANGPTL3
Kinase Binding (GO:0019900)	0.101603	0.155393	0	0	3.95279	9.03876	IL15RA;CASP1
Growth Factor Receptor Binding (GO:0070851)	0.108947	0.161865	0	0	9.12672	20.2329	IL6R
Cytokine Receptor Binding (GO:0005126)	0.118175	0.168948	0	0	8.36237	17.8586	IL6R
Carboxylic Ester Hydrolase Activity (GO:0052689)	0.120213	0.168948	0	0	8.2095	17.3917	PLA2G7
Ubiquitin-Like Ligase-Substrate Adaptor Activity (GO:1990756)	0.127312	0.174216	0	0	7.71562	15.9028	KEAP1
Cysteine-Type Peptidase Activity (GO:0008234)	0.156139	0.208185	0	0	6.17403	11.4652	CASP1
Actin Binding (GO:0003779)	0.19441	0.252733	0	0	4.83651	7.92116	ACE
RNA Polymerase II-specific DNA-binding Transcription Factor Binding (GO:0061629)	0.23548	0.298658	0	0	3.88548	5.6189	KEAP1
Ubiquitin Protein Ligase Binding (GO:0031625)	0.266887	0.330431	0	0	3.35546	4.43234	HSPA5
ATP Binding (GO:0005524)	0.277921	0.331435	0	0	3.19756	4.09422	HSPA5
Ubiquitin-Like Protein Ligase Binding (GO:0044389)	0.280445	0.331435	0	0	3.16319	4.0216	HSPA5
DNA-binding Transcription Factor Binding (GO:0140297)	0.288797	0.333721	0	0	3.05368	3.79276	KEAP1
Cadherin Binding (GO:0045296)	0.307657	0.339409	0	0	2.82811	3.33369	HSPA5
Adenyl Ribonucleotide Binding (GO:0032559)	0.308466	0.339409	0	0	2.81904	3.3156	HSPA5
Calcium Ion Binding (GO:0005509)	0.313301	0.339409	0	0	2.76583	3.21	HSPA5
Receptor Ligand Activity (GO:0048018)	0.356896	0.378747	0	0	2.35044	2.42169	ANGPTL3
Transition Metal Ion Binding (GO:0046914)	0.413229	0.429758	0	0	1.94152	1.71582	ACE
Metal Ion Binding (GO:0046872)	0.452024	0.460887	0	0	1.71774	1.36392	HSPA5
Protein Homodimerization Activity (GO:0042803)	0.548891	0.548891	0	0	1.29187	0.774936	IL6R

## Sheet: PPI Hub proteins
Term	Overlap	P-value	Adjusted P-value	Old P-value	Old Adjusted P-value	Odds Ratio	Combined Score	Genes
PTPN6	5/173	1.35536e-06	0.000147397	0	0	32.753	442.54	IL15RA;LEPR;FAS;IL6R;TNFRSF1A
PRKCE	5/193	2.32122e-06	0.000147397	0	0	29.2391	379.331	HSPA5;NOS2;PTGS2;MET;TNFRSF1A
JAK1	4/136	1.63825e-05	0.000693527	0	0	31.6507	348.769	IL15RA;LEPR;IL6R;TNFRSF1A
JAK2	4/159	3.0271e-05	0.000961105	0	0	26.9229	280.142	IL15RA;LEPR;IL6R;TNFRSF1A
TNFRSF1A	4/173	4.21055e-05	0.00104034	0	0	24.6752	248.611	HSPA5;AGTRAP;FAS;TNFRSF1A
CBL	4/180	4.915e-05	0.00104034	0	0	23.6854	234.974	IL15RA;LEPR;MET;IL6R
CAV1	3/125	0.000385198	0.00685926	0	0	24.4119	191.92	NOS2;PTGS2;TNFRSF1A
CASP8	3/130	0.000432079	0.00685926	0	0	23.4449	181.625	CASP1;FAS;TNFRSF1A
PTPN11	3/168	0.000911156	0.011772	0	0	18.0109	126.091	LEPR;MET;TNFRSF1A
IKBKB	3/169	0.000926928	0.011772	0	0	17.9015	125.018	HSPA5;KEAP1;TNFRSF1A
STAT3	3/192	0.00133888	0.0143828	0	0	15.7048	103.901	LEPR;MET;IL6R
CASP3	3/193	0.001359	0.0143828	0	0	15.6213	103.116	CASP1;MET;TNFRSF1A
EGFR	4/467	0.00182663	0.0178448	0	0	8.87302	55.9469	HSPA5;CASP1;FAS;MET
SRC	4/513	0.00257103	0.0233229	0	0	8.05211	48.0184	NOS2;MET;IL6R;TNFRSF1A
TRAF2	3/279	0.00386822	0.0327509	0	0	10.7071	59.4773	IL15RA;HSPA5;TNFRSF1A
CALM1	3/359	0.00778145	0.0617653	0	0	8.26728	40.146	NOS2;FAS;TNFRSF1A
COPS5	2/132	0.00998883	0.0700201	0	0	14.5399	66.9751	HSPA5;PTGS2
SYK	2/136	0.0105763	0.0700201	0	0	14.1031	64.1568	IL15RA;TNFRSF1A
GRB2	4/767	0.0106231	0.0700201	0	0	5.30151	24.0939	HSPA5;LEPR;MET;TNFRSF1A
RHOA	2/139	0.0110268	0.0700201	0	0	13.7921	62.1671	FAS;TNFRSF1A
CUL1	2/151	0.0129122	0.0780882	0	0	12.6737	55.1253	KEAP1;PTGS2
PTK2	2/163	0.0149285	0.0816023	0	0	11.722	49.2849	MET;TNFRSF1A
SQSTM1	2/165	0.015277	0.0816023	0	0	11.577	48.4081	KEAP1;TNFRSF1A
MAP3K7	2/168	0.0158063	0.0816023	0	0	11.366	47.1389	HSPA5;TNFRSF1A
PRKCD	2/173	0.016706	0.0816023	0	0	11.0309	45.1384	MET;TNFRSF1A
RPS27A	2/173	0.016706	0.0816023	0	0	11.0309	45.1384	LEPR;TNFRSF1A
HSPA8	2/183	0.0185698	0.0873467	0	0	10.4162	41.5213	CYCS;TNFRSF1A
SUMO1	2/198	0.0215228	0.0976212	0	0	9.61176	36.8961	FAS;TNFRSF1A
INSR	2/202	0.0223414	0.09784	0	0	9.41762	35.7993	FABP4;MET
UBC	3/540	0.0232035	0.098228	0	0	5.43017	20.4362	KEAP1;MET;TNFRSF1A
UBE2I	2/212	0.024444	0.0995769	0	0	8.96463	33.271	FAS;TNFRSF1A
IGF1R	2/215	0.0250902	0.0995769	0	0	8.83702	32.5669	FABP4;MET
NCK1	2/244	0.0316909	0.121962	0	0	7.76663	26.8083	HSPA5;MET
SLC2A4	3/635	0.0351853	0.131427	0	0	4.59138	15.3679	HSPA5;COX4I1;MXRA8
NFKB1	2/305	0.0475149	0.172411	0	0	6.18388	18.8405	HSPA5;NOS2
MAP1LC3B	2/322	0.0523521	0.180007	0	0	5.8503	17.257	HSPA5;KEAP1
MAPK3	2/326	0.0535154	0.180007	0	0	5.7769	16.9135	NOS2;TNFRSF1A
SNCA	2/328	0.0541006	0.180007	0	0	5.74087	16.7456	HSPA5;CYCS
IKBKG	2/332	0.0552779	0.180007	0	0	5.67013	16.4172	HSPA5;TNFRSF1A
MAPK8	2/352	0.0613006	0.194629	0	0	5.34068	14.911	FAS;TNFRSF1A
MAP1LC3A	2/383	0.0710619	0.220119	0	0	4.89839	12.9523	HSPA5;KEAP1
DLG4	2/409	0.07962	0.240756	0	0	4.57938	11.5881	HSPA5;CYCS
FYN	2/433	0.087797	0.249512	0	0	4.31908	10.5071	FAS;TNFRSF1A
IKBKE	2/454	0.0951551	0.249512	0	0	4.11399	9.67712	COX4I1;CYCS
GABARAP	2/479	0.104144	0.249512	0	0	3.89338	8.80674	HSPA5;KEAP1
GABARAPL1	2/499	0.111503	0.249512	0	0	3.73287	8.18883	HSPA5;KEAP1
YWHAZ	2/500	0.111874	0.249512	0	0	3.72519	8.15957	HSPA5;MET
TP53	2/502	0.112619	0.249512	0	0	3.7099	8.1015	HSPA5;PTGS2
GABARAPL2	2/539	0.126624	0.249512	0	0	3.44773	7.12483	HSPA5;KEAP1
CLTC	1/120	0.129329	0.249512	0	0	7.58518	15.5147	TNFRSF1A
PRKCA	2/547	0.129708	0.249512	0	0	3.39572	6.93565	FAS;MET
BCL2	1/121	0.130337	0.249512	0	0	7.52159	15.3262	CYCS
TNIK	1/121	0.130337	0.249512	0	0	7.52159	15.3262	CYCS
HSPA5	1/121	0.130337	0.249512	0	0	7.52159	15.3262	TNFRSF1A
VCL	1/121	0.130337	0.249512	0	0	7.52159	15.3262	CYCS
TRAF6	2/550	0.13087	0.249512	0	0	3.37661	6.86652	HSPA5;CYCS
HGS	1/122	0.131343	0.249512	0	0	7.45905	15.1415	MET
C1ORF103	1/122	0.131343	0.249512	0	0	7.45905	15.1415	FAS
GSTK1	1/122	0.131343	0.249512	0	0	7.45905	15.1415	CYCS
TNFRSF1B	1/124	0.133352	0.249512	0	0	7.33703	14.7824	HSPA5
ATN1	1/124	0.133352	0.249512	0	0	7.33703	14.7824	CASP1
PIK3CA	1/125	0.134355	0.249512	0	0	7.27749	14.6079	MET
TUBB	1/125	0.134355	0.249512	0	0	7.27749	14.6079	TNFRSF1A
CDH1	1/127	0.136357	0.249512	0	0	7.16126	14.2686	MET
IL7R	1/127	0.136357	0.249512	0	0	7.16126	14.2686	HSPA5
BTK	1/128	0.137357	0.249512	0	0	7.10451	14.1037	FAS
ITGB1	1/129	0.138355	0.249512	0	0	7.04865	13.9417	VCAM1
HTT	1/130	0.139353	0.249512	0	0	6.99366	13.7827	CASP1
NFKBIA	1/134	0.143331	0.249512	0	0	6.78195	13.1746	HSPA5
UBB	1/135	0.144323	0.249512	0	0	6.731	13.0292	TNFRSF1A
SGK1	1/135	0.144323	0.249512	0	0	6.731	13.0292	NOS2
ESR1	2/591	0.146987	0.249512	0	0	3.13493	6.01096	HSPA5;PLA2G7
STAT1	1/139	0.148279	0.249512	0	0	6.53458	12.4723	TNFRSF1A
MAPK13	1/139	0.148279	0.249512	0	0	6.53458	12.4723	HSPA5
PARP1	1/140	0.149265	0.249512	0	0	6.48725	12.3389	CASP1
NEDD4	1/141	0.150251	0.249512	0	0	6.44058	12.2078	CASP1
ARF1	1/145	0.154181	0.249512	0	0	6.26042	11.7047	PLIN2
PIN1	1/145	0.154181	0.249512	0	0	6.26042	11.7047	LEPR
RUVBL1	1/147	0.156139	0.249512	0	0	6.17403	11.4652	TNFRSF1A
APC	1/150	0.159069	0.249512	0	0	6.04881	11.1202	HSPA5
PRKCZ	1/156	0.164899	0.249512	0	0	5.8129	10.4773	FAS
RIF1	1/157	0.165867	0.249512	0	0	5.77535	10.3758	FAS
CHUK	1/157	0.165867	0.249512	0	0	5.77535	10.3758	TNFRSF1A
RUVBL2	1/161	0.169728	0.249512	0	0	5.62983	9.98484	HSPA5
MEPCE	1/165	0.173571	0.249512	0	0	5.49141	9.61637	HSPA5
MAP3K14	1/166	0.17453	0.249512	0	0	5.45785	9.52755	HSPA5
RAF1	1/166	0.17453	0.249512	0	0	5.45785	9.52755	HSPA5
UBQLN4	1/171	0.179305	0.249512	0	0	5.29599	9.10203	HSPA5
CALM3	1/172	0.180257	0.249512	0	0	5.26475	9.02047	NOS2
H2AFX	1/172	0.180257	0.249512	0	0	5.26475	9.02047	HSPA5
EPB41	1/172	0.180257	0.249512	0	0	5.26475	9.02047	CYCS
PAK1	1/176	0.184054	0.249512	0	0	5.14338	8.70529	CASP1
SEC63	1/178	0.185947	0.249512	0	0	5.08475	8.55404	HSPA5
MAPK10	1/182	0.189719	0.249512	0	0	4.97137	8.26348	PLIN2
NFKB2	1/184	0.191598	0.249512	0	0	4.91654	8.12387	HSPA5
PPP2CA	1/184	0.191598	0.249512	0	0	4.91654	8.12387	NOS2
MAP3K1	1/184	0.191598	0.249512	0	0	4.91654	8.12387	HSPA5
EEF1A1	1/185	0.192537	0.249512	0	0	4.88958	8.05542	FAS
RPS3	1/189	0.19628	0.251793	0	0	4.78457	7.79032	TNFRSF1A
SHC1	1/195	0.201863	0.253462	0	0	4.63519	7.41709	MET
LCK	1/196	0.202789	0.253462	0	0	4.61119	7.35755	FAS
LYN	1/197	0.203715	0.253462	0	0	4.58743	7.29875	MET
VIM	1/199	0.205564	0.253462	0	0	4.54063	7.18327	FABP4
PRKAB1	1/223	0.22743	0.277727	0	0	4.04484	5.99006	CYCS
MAP3K3	1/227	0.231018	0.279422	0	0	3.97245	5.82067	HSPA5
HSP90AA1	1/231	0.23459	0.281065	0	0	3.90257	5.6584	TNFRSF1A
AR	1/243	0.245211	0.286572	0	0	3.7068	5.21042	CASP1
PLCG1	1/244	0.246089	0.286572	0	0	3.69136	5.17551	MET
ACTG1	1/246	0.247844	0.286572	0	0	3.66085	5.10673	TNFRSF1A
APP	1/247	0.24872	0.286572	0	0	3.64579	5.07286	HSPA5
RAC1	1/249	0.250468	0.286572	0	0	3.61602	5.0061	NOS2
ARRB1	1/263	0.2626	0.297769	0	0	3.42037	4.57346	HSPA5
RELA	1/283	0.279605	0.314246	0	0	3.17456	4.04559	HSPA5
231403	1/288	0.283797	0.31616	0	0	3.11847	3.92769	CYCS
MCC	1/292	0.287134	0.317096	0	0	3.07498	3.83697	CYCS
PRKDC	1/296	0.290457	0.318	0	0	3.03267	3.74929	TNFRSF1A
PIK3R1	1/301	0.294588	0.319767	0	0	2.98136	3.64375	MET
VHL	1/314	0.305224	0.328504	0	0	2.85565	3.38883	CYCS
ARRB2	1/323	0.312497	0.333505	0	0	2.77456	3.22726	HSPA5
CTNNB1	1/337	0.323666	0.338577	0	0	2.65706	2.99728	MET
PRKCB	1/338	0.324457	0.338577	0	0	2.64904	2.98177	TNFRSF1A
ACTB	1/339	0.325247	0.338577	0	0	2.64107	2.96637	NOS2
ABL1	1/351	0.334662	0.345545	0	0	2.54896	2.79018	MET
RPS6KA3	1/375	0.353114	0.361657	0	0	2.38247	2.48007	MET
MAPK1	1/406	0.376225	0.382245	0	0	2.19663	2.14736	TNFRSF1A
CSNK2A1	1/564	0.482263	0.48609	0	0	1.56741	1.14306	ACE
YWHAB	1/812	0.614733	0.614733	0	0	1.07421	0.522674	HSPA5
