# Supplementary material for: Comparative Serum Proteomic Analysis of Different Habitual Coffee Consumption Among Healthy and Obese with and Without Hypertension Groups
Source: Curr Issues Mol Biol. 2026 May 25;48(6):556. doi: 10.3390/cimb48060556 (PMC13297376; doi:10.3390/cimb48060556)
Supplement: Supplementary file 1 [file cimb-48-00556-s001.zip › Supplemetary Table S1-S4/Supplementary Table S2-OBHT and OBHTC.xlsx]

## Sheet: Reactome
Term	P-value	Adjusted P-value	Old P-value	Old Adjusted P-value	Odds Ratio	Combined Score	Genes
Synthesis of IP3 and IP4 in the Cytosol	0.000304342	0.0462856	0	0	92.3889	748.106	INPPL1;PLCD1
Respiratory Electron Transport	0.000499603	0.0462856	0	0	22.5712	171.579	NDUFB10;NDUFB11;CYC1
Regulation of Ornithine Decarboxylase (ODC)	0.000653598	0.0462856	0	0	61.5556	451.388	NQO1;PSMD3
Metabolism of Polyamines	0.000957668	0.0462856	0	0	50.3434	349.938	NQO1;PSMD3
Inositol Phosphate Metabolism	0.00104247	0.0462856	0	0	48.1498	330.604	INPPL1;PLCD1
Complex I Biogenesis	0.00208021	0.0666598	0	0	33.5253	207.028	NDUFB10;NDUFB11
Aerobic Respiration and Respiratory Electron Transport	0.00210189	0.0666598	0	0	13.5429	83.491	NDUFB10;NDUFB11;CYC1
ER-Phagosome Pathway	0.00286498	0.0795032	0	0	28.3504	165.997	TLR1;PSMD3
Nuclear Events Mediated by NFE2L2	0.00337756	0.0826425	0	0	26.0065	147.993	NQO1;PSMD3
Metabolism	0.00389736	0.0826425	0	0	4.41023	24.4656	NQO1;NDUFB10;NDUFB11;PSMD3;INPPL1;CYC1;PLCD1
Antigen processing-Cross Presentation	0.0040949	0.0826425	0	0	23.5059	129.236	TLR1;PSMD3
Class I MHC Mediated Antigen Processing & Presentation	0.00579545	0.103304	0	0	9.35294	48.174	TLR1;PSMD3;FBXL5
KEAP1-NFE2L2 Pathway	0.0062188	0.103304	0	0	18.8632	95.8287	NQO1;PSMD3
APEX1-Independent Resolution of AP Sites via the Single Nucleotide Replacement Pathway	0.00698	0.103304	0	0	175.211	869.869	PNKP
PTK6 Promotes HIF1A Stabilization	0.00698	0.103304	0	0	175.211	869.869	LRRK2
Protein Localization	0.0115251	0.133328	0	0	13.5926	60.6669	PEX10;CYC1
Separation of Sister Chromatids	0.013327	0.133328	0	0	12.5746	54.2967	PSMD3;KNL1
Cellular Response to Chemical Stress	0.0171129	0.133328	0	0	10.9889	44.7019	NQO1;PSMD3
MyD88 Deficiency (TLR2 4)	0.0188382	0.133328	0	0	58.3684	231.832	TLR1
NFE2L2 Regulating Anti-Oxidant Detoxification Enzymes	0.0188382	0.133328	0	0	58.3684	231.832	NQO1
IRAK4 Deficiency (TLR2 4)	0.0198203	0.133328	0	0	55.2936	216.809	TLR1
Mitotic Anaphase	0.0202619	0.133328	0	0	10.0259	39.091	PSMD3;KNL1
Mitotic Metaphase and Anaphase	0.0204339	0.133328	0	0	9.9798	38.827	PSMD3;KNL1
Regulation of TLR by Endogenous Ligand	0.0217817	0.133328	0	0	50.0226	191.421	TLR1
Neddylation	0.0225465	0.133328	0	0	9.45785	35.8659	PSMD3;FBXL5
Complex III Assembly	0.0247168	0.133328	0	0	43.7632	161.936	CYC1
Interleukin Receptor SHC Signaling	0.0266688	0.133328	0	0	40.3927	146.394	INPPL1
Cell Cycle Checkpoints	0.0276154	0.133328	0	0	8.46032	30.3673	PSMD3;KNL1
Signaling by CSF1 (M-CSF) in Myeloid Cells	0.0305619	0.133328	0	0	35	122.08	INPPL1
Diseases Associated With the TLR Signaling Cascade	0.0344401	0.133328	0	0	30.8762	104.007	TLR1
Diseases of Immune System	0.0344401	0.133328	0	0	30.8762	104.007	TLR1
Antigen Processing Ubiquitination & Proteasome Degradation	0.034804	0.133328	0	0	7.43991	24.9834	PSMD3;FBXL5
Cross-presentation of Soluble Exogenous Antigens (Endosomes)	0.0363737	0.133328	0	0	29.1579	96.6267	PSMD3
Regulation of Activated PAK-2p34 by Proteasome Mediated Degradation	0.0363737	0.133328	0	0	29.1579	96.6267	PSMD3
Resolution of Abasic Sites (AP Sites)	0.0373391	0.133328	0	0	28.3684	93.2673	PNKP
Fanconi Anemia Pathway	0.0373391	0.133328	0	0	28.3684	93.2673	FAN1
p53-Independent DNA Damage Response	0.0383036	0.133328	0	0	27.6205	90.1039	PSMD3
p53-Independent G1 S DNA Damage Checkpoint	0.0383036	0.133328	0	0	27.6205	90.1039	PSMD3
Association of TriC CCT With Target Proteins During Biosynthesis	0.0383036	0.133328	0	0	27.6205	90.1039	FBXL5
Autodegradation of the E3 Ubiquitin Ligase COP1	0.0383036	0.133328	0	0	27.6205	90.1039	PSMD3
Beta Defensins	0.0383036	0.133328	0	0	27.6205	90.1039	TLR1
Ubiquitin Mediated Degradation of Phosphorylated Cdc25A	0.0383036	0.133328	0	0	27.6205	90.1039	PSMD3
Ubiquitin-dependent Degradation of Cyclin D	0.0383036	0.133328	0	0	27.6205	90.1039	PSMD3
DNA Repair	0.0383099	0.133328	0	0	7.05018	22.998	PNKP;FAN1
Regulation of Apoptosis	0.0392671	0.133328	0	0	26.9109	87.1206	PSMD3
Vpu Mediated Degradation of CD4	0.0392671	0.133328	0	0	26.9109	87.1206	PSMD3
AUF1 (hnRNP D0) Binds and Destabilizes mRNA	0.0411915	0.133328	0	0	25.5956	81.6379	PSMD3
FBXL7 Down-Regulates AURKA During Mitotic Entry and in Early Mitosis	0.0411915	0.133328	0	0	25.5956	81.6379	PSMD3
SCF-beta-TrCP Mediated Degradation of Emi1	0.0411915	0.133328	0	0	25.5956	81.6379	PSMD3
GSK3B and BTRC CUL1-mediated-degradation of NFE2L2	0.0411915	0.133328	0	0	25.5956	81.6379	PSMD3
Degradation of AXIN	0.0411915	0.133328	0	0	25.5956	81.6379	PSMD3
Vif-mediated Degradation of APOBEC3G	0.0411915	0.133328	0	0	25.5956	81.6379	PSMD3
Hh Mutants Are Degraded by ERAD	0.0421524	0.133328	0	0	24.985	79.114	PSMD3
Negative Regulation of NOTCH4 Signaling	0.0431123	0.133328	0	0	24.4027	76.7208	PSMD3
Stabilization of P53	0.0431123	0.133328	0	0	24.4027	76.7208	PSMD3
Interleukin-2 Family Signaling	0.0431123	0.133328	0	0	24.4027	76.7208	INPPL1
Degradation of DVL	0.0431123	0.133328	0	0	24.4027	76.7208	PSMD3
Somitogenesis	0.0440713	0.133328	0	0	23.8469	74.4487	PSMD3
Regulation of RUNX3 Expression and Activity	0.0440713	0.133328	0	0	23.8469	74.4487	PSMD3
NIK-->noncanonical NF-kB Signaling	0.0450293	0.133328	0	0	23.3158	72.2892	PSMD3
Hh Mutants Abrogate Ligand Secretion	0.0450293	0.133328	0	0	23.3158	72.2892	PSMD3
GLI3 Is Processed to GLI3R by the Proteasome	0.0459865	0.133328	0	0	22.8078	70.2344	PSMD3
Degradation of GLI1 by the Proteasome	0.0459865	0.133328	0	0	22.8078	70.2344	PSMD3
Degradation of GLI2 by the Proteasome	0.0459865	0.133328	0	0	22.8078	70.2344	PSMD3
Interleukin-3, Interleukin-5 and GM-CSF Signaling	0.0469428	0.133328	0	0	22.3214	68.2772	INPPL1
Defective CFTR Causes Cystic Fibrosis	0.0469428	0.133328	0	0	22.3214	68.2772	PSMD3
Dectin-1 Mediated Noncanonical NF-kB Signaling	0.0478981	0.133328	0	0	21.8553	66.4111	PSMD3
Defensins	0.0478981	0.133328	0	0	21.8553	66.4111	TLR1
SCF(Skp2)-mediated Degradation of P27 P21	0.0488525	0.133328	0	0	21.4082	64.6301	PSMD3
Metabolism of Amino Acids and Derivatives	0.0491042	0.133328	0	0	6.12484	18.4591	NQO1;PSMD3
Asymmetric Localization of PCP Proteins	0.0498061	0.133328	0	0	20.9789	62.9288	PSMD3
Hedgehog Ligand Biogenesis	0.0507587	0.133328	0	0	20.5666	61.3022	PSMD3
Proteasome Assembly	0.0507587	0.133328	0	0	20.5666	61.3022	PSMD3
Adaptive Immune System	0.0514748	0.133328	0	0	3.96675	11.768	TLR1;PSMD3;FBXL5
p53-Dependent G1 DNA Damage Response	0.0517104	0.133328	0	0	20.17	59.7456	PSMD3
p53-Dependent G1 S DNA Damage Checkpoint	0.0517104	0.133328	0	0	20.17	59.7456	PSMD3
Nucleosome Assembly	0.0517104	0.133328	0	0	20.17	59.7456	KNL1
Oxygen-dependent Proline Hydroxylation of Hypoxia-inducible Factor Alpha	0.0517104	0.133328	0	0	20.17	59.7456	PSMD3
Synthesis of PIPs at the Plasma Membrane	0.0517104	0.133328	0	0	20.17	59.7456	INPPL1
Deposition of New CENPA-containing Nucleosomes at the Centromere	0.0517104	0.133328	0	0	20.17	59.7456	KNL1
M Phase	0.0525883	0.133328	0	0	5.88889	17.3443	PSMD3;KNL1
Activation of NF-kappaB in B Cells	0.0526612	0.133328	0	0	19.7885	58.2548	PSMD3
Autodegradation of Cdh1 by Cdh1 APC C	0.0526612	0.133328	0	0	19.7885	58.2548	PSMD3
APC C Cdc20 Mediated Degradation of Securin	0.0536111	0.133328	0	0	19.4211	56.826	PSMD3
G1 S DNA Damage Checkpoints	0.0536111	0.133328	0	0	19.4211	56.826	PSMD3
Signaling by Non-Receptor Tyrosine Kinases	0.0536111	0.133328	0	0	19.4211	56.826	LRRK2
Signaling by PTK6	0.0536111	0.133328	0	0	19.4211	56.826	LRRK2
Regulation of RAS by GAPs	0.0536111	0.133328	0	0	19.4211	56.826	PSMD3
Regulation of PTEN Stability and Activity	0.0545601	0.133328	0	0	19.067	55.4554	PSMD3
E3 Ubiquitin Ligases Ubiquitinate Target Proteins	0.0555082	0.133328	0	0	18.7256	54.1398	PEX10
Orc1 Removal From Chromatin	0.0564554	0.133328	0	0	18.3961	52.8761	PSMD3
Formation of Paraxial Mesoderm	0.0574017	0.133328	0	0	18.078	51.6613	PSMD3
Iron Uptake and Transport	0.0574017	0.133328	0	0	18.078	51.6613	FBXL5
Regulation of RUNX2 Expression and Activity	0.0574017	0.133328	0	0	18.078	51.6613	PSMD3
CDK-mediated Phosphorylation and Removal of Cdc6	0.0583471	0.133328	0	0	17.7707	50.4928	PSMD3
Cdc20 Phospho-APC C Mediated Degradation of Cyclin A	0.0583471	0.133328	0	0	17.7707	50.4928	PSMD3
APC C Cdh1 Mediated Degradation of Cdc20 and Other APC C Cdh1 Targets in Late Mitosis Early G1	0.0592916	0.133328	0	0	17.4737	49.3682	PSMD3
APC Cdc20 Mediated Degradation of Cell Cycle Proteins Prior to Satisfation of the Checkpoint	0.0592916	0.133328	0	0	17.4737	49.3682	PSMD3
Cellular Response to Hypoxia	0.0602351	0.133328	0	0	17.1864	48.2851	PSMD3
APC C Cdc20 Mediated Degradation of Mitotic Proteins	0.0611778	0.133328	0	0	16.9083	47.2413	PSMD3
Peroxisomal Protein Import	0.0611778	0.133328	0	0	16.9083	47.2413	PEX10
Activation of APC C and APC C Cdc20 Mediated Degradation of Mitotic Proteins	0.0621196	0.133328	0	0	16.6391	46.235	PSMD3
ABC Transporter Disorders	0.0630605	0.133328	0	0	16.3783	45.264	PSMD3
The Role of GTSE1 in G2 M Progression After G2 Checkpoint	0.0630605	0.133328	0	0	16.3783	45.264	PSMD3
Mitochondrial Protein Import	0.0630605	0.133328	0	0	16.3783	45.264	CYC1
Regulation of APC C Activators Between G1 S and Early Anaphase	0.0658778	0.136681	0	0	15.6426	42.5471	PSMD3
Downstream Signaling Events of B Cell Receptor (BCR)	0.0658778	0.136681	0	0	15.6426	42.5471	PSMD3
Base Excision Repair	0.068687	0.13975	0	0	14.9699	40.0924	PNKP
Signaling by NOTCH4	0.0696217	0.13975	0	0	14.7583	39.3262	PSMD3
Degradation of Beta-Catenin by the Destruction Complex	0.0696217	0.13975	0	0	14.7583	39.3262	PSMD3
Hedgehog 'On' State	0.0705554	0.13975	0	0	14.5526	38.5842	PSMD3
Cyclin E Associated Events During G1 S Transition	0.0705554	0.13975	0	0	14.5526	38.5842	PSMD3
APC C-mediated Degradation of Cell Cycle Proteins	0.0724202	0.13975	0	0	14.1579	37.1683	PSMD3
Cyclin A Cdk2-associated Events at S Phase Entry	0.0724202	0.13975	0	0	14.1579	37.1683	PSMD3
Regulation of Mitotic Cell Cycle	0.0724202	0.13975	0	0	14.1579	37.1683	PSMD3
Regulation of mRNA Stability by Proteins That Bind AU-rich Elements	0.0733513	0.13975	0	0	13.9684	36.4924	PSMD3
Signaling by Interleukins	0.074095	0.13975	0	0	4.82222	12.5494	PSMD3;INPPL1
Protein Ubiquitination	0.0742815	0.13975	0	0	13.7839	35.8368	PEX10
PCP CE Pathway	0.0761392	0.140857	0	0	13.4291	34.5826	PSMD3
Switching of Origins to a Post-Replicative State	0.0761392	0.140857	0	0	13.4291	34.5826	PSMD3
MAPK6 MAPK4 Signaling	0.0770667	0.141395	0	0	13.2585	33.9826	PSMD3
UCH Proteinases	0.0789191	0.143607	0	0	12.9298	32.8331	PSMD3
PI Metabolism	0.0807679	0.145776	0	0	12.617	31.7466	INPPL1
RUNX1 Regulates Transcription of Genes Involved in Differentiation of HSCs	0.081691	0.146253	0	0	12.4662	31.2254	PSMD3
Transcriptional Regulation by RUNX3	0.0826133	0.146721	0	0	12.3189	30.7182	PSMD3
CLEC7A (Dectin-1) Signaling	0.0835346	0.14718	0	0	12.175	30.2244	PSMD3
TNFR2 Non-Canonical NF-kB Pathway	0.0844551	0.14763	0	0	12.0345	29.7437	PSMD3
ABC-family Proteins Mediated Transport	0.0862934	0.14893	0	0	11.7629	28.819	PSMD3
Chaperonin-mediated Protein Folding	0.0872112	0.14893	0	0	11.6316	28.3743	FBXL5
Downstream TCR Signaling	0.0872112	0.14893	0	0	11.6316	28.3743	PSMD3
Amplification of Signal From Unattached Kinetochores via a MAD2 Inhibitory Signal	0.0899595	0.151295	0	0	11.2547	27.1057	KNL1
Amplification of Signal From the Kinetochores	0.0899595	0.151295	0	0	11.2547	27.1057	KNL1
Antimicrobial Peptides	0.0908738	0.151684	0	0	11.1344	26.7034	TLR1
Protein Folding	0.0926999	0.15297	0	0	10.9013	25.9276	FBXL5
Cell Cycle, Mitotic	0.0930224	0.15297	0	0	4.20796	9.99353	PSMD3;KNL1
Hedgehog 'Off' State	0.0945224	0.154294	0	0	10.6778	25.188	PSMD3
Assembly of the Pre-Replicative Complex	0.0963415	0.156115	0	0	10.4632	24.4823	PSMD3
Interleukin-1 Signaling	0.0972498	0.156445	0	0	10.359	24.1415	PSMD3
Transcriptional Regulation by RUNX2	0.100874	0.161108	0	0	9.96241	22.8526	PSMD3
Synthesis of DNA	0.102681	0.162823	0	0	9.77521	22.2496	PSMD3
Mitotic Spindle Checkpoint	0.105385	0.165925	0	0	9.50718	21.3924	KNL1
TCR Signaling	0.107183	0.167496	0	0	9.33647	20.8503	PSMD3
MyD88 MAL(TIRAP) Cascade Initiated on Plasma Membrane	0.108978	0.167496	0	0	9.17175	20.3301	TLR1
Toll Like Receptor TLR6 TLR2 Cascade	0.108978	0.167496	0	0	9.17175	20.3301	TLR1
EML4 and NUDC in Mitotic Spindle Formation	0.109874	0.167496	0	0	9.09153	20.0779	KNL1
DNA Replication Pre-Initiation	0.111664	0.167496	0	0	8.93522	19.5883	PSMD3
Toll Like Receptor 2 (TLR2) Cascade	0.111664	0.167496	0	0	8.93522	19.5883	TLR1
Toll Like Receptor TLR1 TLR2 Cascade	0.111664	0.167496	0	0	8.93522	19.5883	TLR1
Chromosome Maintenance	0.112558	0.167704	0	0	8.85905	19.3507	KNL1
Gastrulation	0.113451	0.167907	0	0	8.78417	19.1178	PSMD3
G1 S Transition	0.114343	0.168106	0	0	8.71053	18.8893	PSMD3
Resolution of Sister Chromatid Cohesion	0.118789	0.172361	0	0	8.36	17.8102	KNL1
Host Interactions of HIV Factors	0.118789	0.172361	0	0	8.36	17.8102	PSMD3
C-type Lectin Receptors (CLRs)	0.123215	0.177621	0	0	8.03644	16.8269	PSMD3
Beta-catenin Independent WNT Signaling	0.12586	0.180264	0	0	7.85398	16.278	PSMD3
Signaling by Hedgehog	0.127619	0.180724	0	0	7.73684	15.9279	PSMD3
G2 M Checkpoints	0.128497	0.180724	0	0	7.67957	15.7573	PSMD3
SARS-CoV-2 Activates Modulates Innate and Adaptive Immune Responses	0.129375	0.180724	0	0	7.62313	15.5896	TLR1
Mitotic G1 Phase and G1 S Transition	0.130252	0.180724	0	0	7.56751	15.4247	PSMD3
RHO GTPases Activate Formins	0.130252	0.180724	0	0	7.56751	15.4247	KNL1
Interleukin-1 Family Signaling	0.131128	0.180809	0	0	7.51268	15.2627	PSMD3
DNA Replication	0.13375	0.183287	0	0	7.35285	14.7923	PSMD3
PTEN Regulation	0.135494	0.184358	0	0	7.25	14.4915	PSMD3
Cell Cycle	0.136192	0.184358	0	0	3.32011	6.61927	PSMD3;KNL1
FCERI Mediated NF-kB Activation	0.137235	0.184643	0	0	7.14996	14.2003	PSMD3
Toll Like Receptor 4 (TLR4) Cascade	0.138104	0.184693	0	0	7.10097	14.0581	TLR1
S Phase	0.13984	0.185895	0	0	7.00495	13.7805	PSMD3
Signaling by the B Cell Receptor (BCR)	0.150185	0.198361	0	0	6.47891	12.2833	PSMD3
Disorders of Transmembrane Transporters	0.151898	0.198361	0	0	6.39877	12.0588	PSMD3
Regulation of Expression of SLITs and ROBOs	0.151898	0.198361	0	0	6.39877	12.0588	PSMD3
Apoptosis	0.155313	0.201635	0	0	6.24425	11.6287	PSMD3
Toll-like Receptor Cascades	0.160412	0.206579	0	0	6.02586	11.0274	TLR1
Immune System	0.160983	0.206579	0	0	2.07759	3.79463	TLR1;PSMD3;INPPL1;FBXL5
Transport of Small Molecules	0.162275	0.207041	0	0	2.96368	5.38934	PSMD3;FBXL5
G2 M Transition	0.168845	0.214192	0	0	5.6937	10.1278	PSMD3
Mitotic G2-G2 M Phases	0.170522	0.215091	0	0	5.63158	9.96164	PSMD3
TCF Dependent Signaling in Response to WNT	0.173032	0.216436	0	0	5.54087	9.72025	PSMD3
Ub-specific Processing Proteases	0.173867	0.216436	0	0	5.51128	9.6418	PSMD3
Post-translational Protein Modification	0.175031	0.216436	0	0	2.24848	3.91863	PSMD3;PEX10;FBXL5
Metabolism of RNA	0.175489	0.216436	0	0	2.81379	4.89651	PSMD3;SDE2
Fc Epsilon Receptor (FCERI) Signaling	0.179688	0.220185	0	0	5.31257	9.11919	PSMD3
Cytokine Signaling in Immune System	0.1809	0.220185	0	0	2.75711	4.71413	PSMD3;INPPL1
Programmed Cell Death	0.183823	0.220185	0	0	5.1791	8.77229	PSMD3
Transcriptional Regulation by RUNX1	0.183823	0.220185	0	0	5.1791	8.77229	PSMD3
Mitotic Prometaphase	0.184647	0.220185	0	0	5.1532	8.70536	KNL1
Cellular Responses to Stress	0.184887	0.220185	0	0	2.71691	4.58618	NQO1;PSMD3
mRNA Splicing - Major Pathway	0.185471	0.220185	0	0	5.12756	8.63921	SDE2
Signaling by NOTCH	0.189578	0.223419	0	0	5.00304	8.31984	PSMD3
Signaling by ROBO Receptors	0.190396	0.223419	0	0	4.97885	8.25815	PSMD3
Phospholipid Metabolism	0.191215	0.223419	0	0	4.95489	8.19716	INPPL1
mRNA Splicing	0.19448	0.226044	0	0	4.86129	7.96001	SDE2
SARS-CoV-2-host Interactions	0.19692	0.227689	0	0	4.79335	7.789	TLR1
HIV Infection	0.204199	0.234882	0	0	4.60037	7.30842	PSMD3
Cellular Responses to Stimuli	0.221716	0.253716	0	0	2.39736	3.61129	NQO1;PSMD3
RAF MAP Kinase Cascade	0.234249	0.266684	0	0	3.93062	5.70479	PSMD3
Deubiquitination	0.236575	0.267957	0	0	3.88587	5.60144	PSMD3
MAPK1 MAPK3 Signaling	0.238894	0.269211	0	0	3.84211	5.50088	PSMD3
PIP3 Activates AKT Signaling	0.246576	0.276464	0	0	3.70301	5.18452	PSMD3
Processing of Capped Intron-Containing Pre-mRNA	0.249629	0.27848	0	0	3.65011	5.06556	SDE2
Signaling by WNT	0.25115	0.278777	0	0	3.62422	5.0076	PSMD3
RHO GTPase Effectors	0.254185	0.280741	0	0	3.5735	4.8946	KNL1
SARS-CoV-2 Infection	0.270668	0.296811	0	0	3.31781	4.33593	TLR1
MAPK Family Signaling Cascades	0.271408	0.296811	0	0	3.30705	4.31282	PSMD3
Viral Infection Pathways	0.275106	0.29938	0	0	2.05052	2.64641	TLR1;PSMD3
Intracellular Signaling by Second Messengers	0.276575	0.29951	0	0	3.23355	4.156	PSMD3
Innate Immune System	0.320419	0.345306	0	0	1.82437	2.07637	TLR1;PSMD3
Metabolism of Proteins	0.342202	0.366999	0	0	1.53181	1.64264	PSMD3;PEX10;FBXL5
Generic Transcription Pathway	0.350783	0.374393	0	0	1.69671	1.77745	PSMD3;ZNF730
Diseases of Signal Transduction by Growth Factor Receptors and Second Messengers	0.366428	0.38922	0	0	2.28421	2.29324	PSMD3
Infectious Disease	0.380791	0.40255	0	0	1.58484	1.53017	TLR1;PSMD3
Neutrophil Degranulation	0.383709	0.403713	0	0	2.15194	2.06128	PSMD3
SARS-CoV Infections	0.396221	0.41491	0	0	2.06322	1.9101	TLR1
RNA Polymerase II Transcription	0.398717	0.415564	0	0	1.52365	1.401	PSMD3;ZNF730
Axon Guidance	0.422308	0.438096	0	0	1.89474	1.6333	PSMD3
Nervous System Development	0.437559	0.451805	0	0	1.80528	1.49215	PSMD3
Gene Expression (Transcription)	0.488303	0.501867	0	0	1.26521	0.906924	PSMD3;ZNF730
Signaling by Rho GTPases	0.495344	0.504716	0	0	1.51455	1.06398	KNL1
Signal Transduction	0.495622	0.504716	0	0	1.17444	0.824389	LRRK2;PSMD3;KNL1
Signaling by Rho GTPases, Miro GTPases and RHOBTB3	0.503638	0.510537	0	0	1.47805	1.01379	KNL1
Metabolism of Lipids	0.538425	0.54332	0	0	1.33651	0.827442	INPPL1
Disease	0.64452	0.647436	0	0	0.931632	0.40922	TLR1;PSMD3
Developmental Biology	0.762121	0.762121	0	0	0.70718	0.192105	PSMD3

## Sheet: GO molecualr function
Term	P-value	Adjusted P-value	Old P-value	Old Adjusted P-value	Odds Ratio	Combined Score	Genes
Damaged DNA Binding (GO:0003684)	0.00104247	0.0447651	0	0	48.1498	330.604	PNKP;SDE2
Microtubule Binding (GO:0008017)	0.00173324	0.0447651	0	0	14.5147	92.2811	LRRK2;MTUS1;KNL1
Tubulin Binding (GO:0015631)	0.00398203	0.0447651	0	0	10.7396	59.3465	LRRK2;MTUS1;KNL1
5'-Flap Endonuclease Activity (GO:0017108)	0.00499044	0.0447651	0	0	262.842	1393.12	FAN1
Cytochrome-B5 Reductase Activity, Acting on NAD(P)H (GO:0004128)	0.00499044	0.0447651	0	0	262.842	1393.12	NQO1
Flap Endonuclease Activity (GO:0048256)	0.00598569	0.0447651	0	0	210.263	1076.21	FAN1
Phosphatidylinositol Trisphosphate Phosphatase Activity (GO:0034594)	0.00598569	0.0447651	0	0	210.263	1076.21	INPPL1
NADH Dehydrogenase Activity (GO:0003954)	0.00698	0.0447651	0	0	175.211	869.869	NQO1
Inositol-Polyphosphate 5-Phosphatase Activity (GO:0004445)	0.00797336	0.0447651	0	0	150.173	725.583	INPPL1
Inositol Trisphosphate Phosphatase Activity (GO:0046030)	0.00896577	0.0447651	0	0	131.395	619.44	INPPL1
Oxidoreductase Activity, Acting on NAD(P)H, Heme Protein as Acceptor (GO:0016653)	0.00995725	0.0447651	0	0	116.789	538.336	NQO1
Toll-like Receptor Binding (GO:0035325)	0.0109478	0.0447651	0	0	105.105	474.51	TLR1
Magnesium Ion Binding (GO:0000287)	0.0112582	0.0447651	0	0	13.7639	61.7538	LRRK2;FAN1
5'-3' Exonuclease Activity (GO:0008409)	0.0119374	0.0447651	0	0	95.5455	423.083	FAN1
Phosphatidylinositol Phosphate 5-Phosphatase Activity (GO:0034595)	0.0119374	0.0447651	0	0	95.5455	423.083	INPPL1
Endodeoxyribonuclease Activity, Producing 5'-Phosphomonoesters (GO:0016888)	0.0119374	0.0447651	0	0	95.5455	423.083	FAN1
Oxidoreductase Activity, Acting on NAD(P)H, Quinone or Similar Compound as Acceptor (GO:0016655)	0.0149005	0.0496683	0	0	75.0602	315.73	NQO1
Syntaxin-1 Binding (GO:0017075)	0.0149005	0.0496683	0	0	75.0602	315.73	LRRK2
Ubiquitin-Modified Protein Reader Activity (GO:0140036)	0.0168712	0.0532776	0	0	65.6711	268.079	FAN1
MAP Kinase Kinase Kinase Activity (GO:0004709)	0.0217817	0.0653451	0	0	50.0226	191.421	LRRK2
Phosphatidylinositol Phospholipase C Activity (GO:0004435)	0.0237393	0.0678267	0	0	45.6682	170.827	PLCD1
Phospholipase C Activity (GO:0004629)	0.0256933	0.0700726	0	0	42.0105	153.823	PLCD1
SH2 Domain Binding (GO:0042169)	0.02959	0.0764047	0	0	36.2087	127.466	INPPL1
snoRNA Binding (GO:0030515)	0.0305619	0.0764047	0	0	35	122.08	SDE2
Signaling Receptor Complex Adaptor Activity (GO:0030159)	0.0431123	0.100065	0	0	24.4027	76.7208	LRRK2
Single-Stranded RNA Binding (GO:0003727)	0.0440713	0.100065	0	0	23.8469	74.4487	L1TD1
Syntaxin Binding (GO:0019905)	0.0450293	0.100065	0	0	23.3158	72.2892	LRRK2
Exonuclease Activity (GO:0004527)	0.0469428	0.100592	0	0	22.3214	68.2772	FAN1
Iron Ion Binding (GO:0005506)	0.0555082	0.114758	0	0	18.7256	54.1398	FBXL5
Endonuclease Activity (GO:0004519)	0.0574017	0.114758	0	0	18.078	51.6613	PNKP
Nuclease Activity (GO:0004518)	0.0592916	0.114758	0	0	17.4737	49.3682	PNKP
Ubiquitin-Protein Transferase Activity (GO:0004842)	0.0622108	0.116645	0	0	5.34343	14.8399	PEX10;FBXL5
Phosphatase Activity (GO:0016791)	0.068687	0.124886	0	0	14.9699	40.0924	PNKP
Phosphatidylinositol-4,5-Bisphosphate Binding (GO:0005546)	0.0733513	0.129443	0	0	13.9684	36.4924	PLCD1
Transition Metal Ion Binding (GO:0046914)	0.0758091	0.129958	0	0	4.75731	12.2717	PEX10;FBXL5
Kinase Activity (GO:0016301)	0.0862934	0.143822	0	0	11.7629	28.819	LRRK2
Phosphatidylinositol Bisphosphate Binding (GO:1902936)	0.0917873	0.146878	0	0	11.0166	26.3108	PLCD1
Metal Ion Binding (GO:0046872)	0.0930224	0.146878	0	0	4.20796	9.99353	LRRK2;FAN1
Actin Binding (GO:0003779)	0.17136	0.26363	0	0	5.60102	9.88015	LRRK2
Small GTPase Binding (GO:0031267)	0.181344	0.272016	0	0	5.25837	8.97792	LRRK2
GTP Binding (GO:0005525)	0.187116	0.273828	0	0	5.07702	8.50923	LRRK2
GTPase Activator Activity (GO:0005096)	0.193665	0.276664	0	0	4.88436	8.0183	LRRK2
GTPase Binding (GO:0051020)	0.202587	0.28268	0	0	4.64192	7.41121	LRRK2
Guanyl Ribonucleotide Binding (GO:0032561)	0.208216	0.283931	0	0	4.49966	7.06076	LRRK2
G Protein-Coupled Receptor Activity (GO:0004930)	0.229577	0.306103	0	0	4.02326	5.92029	ADGRF3
GTPase Activity (GO:0003924)	0.235025	0.306555	0	0	3.91559	5.67002	LRRK2
Ribonucleoside Triphosphate Phosphatase Activity (GO:0017111)	0.241207	0.307923	0	0	3.79931	5.403	LRRK2
ATP Binding (GO:0005524)	0.246576	0.30822	0	0	3.70301	5.18452	PNKP
Ubiquitin Protein Ligase Activity (GO:0061630)	0.270668	0.329238	0	0	3.31781	4.33593	PEX10
Adenyl Ribonucleotide Binding (GO:0032559)	0.274365	0.329238	0	0	3.26465	4.22216	PNKP
Ubiquitin-Like Protein Ligase Activity (GO:0061659)	0.280244	0.329699	0	0	3.183	4.04907	PEX10
Zinc Ion Binding (GO:0008270)	0.288978	0.333436	0	0	3.06778	3.80836	PEX10
Protein Serine/Threonine Kinase Activity (GO:0004674)	0.30402	0.344173	0	0	2.88474	3.43475	LRRK2
Anion Binding (GO:0043168)	0.333883	0.370981	0	0	2.56976	2.81894	PLCD1
GTPase Regulator Activity (GO:0030695)	0.348686	0.380385	0	0	2.43337	2.56376	LRRK2
Double-Stranded DNA Binding (GO:0003690)	0.484258	0.518848	0	0	1.56518	1.13497	PNKP
Protein Homodimerization Activity (GO:0042803)	0.499507	0.525797	0	0	1.49609	1.03848	LRRK2
Cis-Regulatory Region Sequence-Specific DNA Binding (GO:0000987)	0.654671	0.672741	0	0	0.964369	0.408528	ZNF730
RNA Polymerase II Cis-Regulatory Region Sequence-Specific DNA Binding (GO:0000978)	0.661528	0.672741	0	0	0.946019	0.390897	ZNF730
RNA Polymerase II Transcription Regulatory Region Sequence-Specific DNA Binding (GO:0000977)	0.720978	0.720978	0	0	0.798849	0.261341	ZNF730

## Sheet: PPI Hub proteins
Term	Overlap	P-value	Adjusted P-value	Old P-value	Old Adjusted P-value	Odds Ratio	Combined Score	Genes
SNCA	4/328	0.000279577	0.0117422	0	0	15.1667	124.097	NDUFB10;NDUFB11;LRRK2;CYC1
ECM4	2/303	0.0363214	0.355137	0	0	7.2643	24.0837	PEX10;CYC1
CALM1	2/359	0.0493501	0.355137	0	0	6.10738	18.376	LRRK2;PLCD1
GND1	1/123	0.116124	0.355137	0	0	8.56687	18.4453	CYC1
GNAI2	1/124	0.117013	0.355137	0	0	8.49679	18.2296	LRRK2
FLNA	1/135	0.12674	0.355137	0	0	7.79497	16.1014	TLR1
TSGA14	1/137	0.128497	0.355137	0	0	7.67957	15.7573	MTUS1
SAM50	1/137	0.128497	0.355137	0	0	7.67957	15.7573	CYC1
PTP4A3	1/137	0.128497	0.355137	0	0	7.67957	15.7573	PSMD3
SLC2A4	2/635	0.131444	0.355137	0	0	3.396	6.89106	NQO1;INPPL1
HSPA1A	1/145	0.135494	0.355137	0	0	7.25	14.4915	NQO1
DBP5	1/149	0.138972	0.355137	0	0	7.05263	13.9182	CYC1
EIF2C2	1/156	0.145027	0.355137	0	0	6.73175	12.9979	PSMD3
RPOB	1/174	0.160412	0.355137	0	0	6.02586	11.0274	FBXL5
CBL	1/180	0.165482	0.355137	0	0	5.82211	10.4734	INPPL1
NFKB2	1/184	0.168845	0.355137	0	0	5.6937	10.1278	PSMD3
YWHAQ	1/188	0.172196	0.355137	0	0	5.57079	9.79969	PNKP
SKP1	1/190	0.173867	0.355137	0	0	5.51128	9.6418	FBXL5
SHC1	1/195	0.178029	0.355137	0	0	5.36788	9.26394	INPPL1
LCK	1/196	0.178859	0.355137	0	0	5.34008	9.19112	INPPL1
INSR	1/202	0.183823	0.355137	0	0	5.1791	8.77229	INPPL1
UBE2I	1/212	0.192032	0.355137	0	0	4.93115	8.13686	PEX10
CRK	1/215	0.19448	0.355137	0	0	4.86129	7.96001	INPPL1
ACTG1	1/246	0.219362	0.383883	0	0	4.23953	6.43151	LRRK2
231403	1/288	0.25191	0.422779	0	0	3.61141	4.97899	PSMD3
PIK3R1	1/301	0.26172	0.422779	0	0	3.45263	4.62818	INPPL1
ACTB	1/339	0.289701	0.447488	0	0	3.05855	3.78926	LRRK2
ABL1	1/351	0.298325	0.447488	0	0	2.95188	3.57051	INPPL1
PRKACA	1/440	0.359256	0.47302	0	0	2.34276	2.39834	LRRK2
IKBKE	1/454	0.36837	0.47302	0	0	2.26873	2.26571	PSMD3
EGFR	1/467	0.376723	0.47302	0	0	2.20398	2.15162	INPPL1
UBC7	1/494	0.393738	0.47302	0	0	2.08039	1.93907	PEX10
MYC	1/498	0.396221	0.47302	0	0	2.06322	1.9101	PSMD3
YWHAZ	1/500	0.397459	0.47302	0	0	2.05474	1.89584	PNKP
TP53	1/502	0.398694	0.47302	0	0	2.04633	1.88172	NQO1
SRC	1/513	0.405446	0.47302	0	0	2.00123	1.80665	INPPL1
TRAF6	1/550	0.427631	0.485419	0	0	1.86281	1.58245	PSMD3
SSZ1	1/645	0.481049	0.531685	0	0	1.58025	1.15641	PEX10
GRB2	1/767	0.542726	0.584474	0	0	1.32019	0.806834	INPPL1
YWHAB	1/812	0.563665	0.591848	0	0	1.24401	0.713187	CYC1
HSP82	1/997	0.640559	0.656182	0	0	1.00317	0.446827	PEX10
SSA2	2163-01-01	0.898763	0.898763	0	0	0.43376	0.046298	PEX10
