# Supplementary material for: Comparative Serum Proteomic Analysis of Different Habitual Coffee Consumption Among Healthy and Obese with and Without Hypertension Groups
Source: Curr Issues Mol Biol. 2026 May 25;48(6):556. doi: 10.3390/cimb48060556 (PMC13297376; doi:10.3390/cimb48060556)
Supplement: Supplementary file 1 [file cimb-48-00556-s001.zip › Supplemetary Table S1-S4/Supplemetary Table S3- NW and OBHT.xlsx]

## Sheet: Reactome
Term	P-value	Adjusted P-value	Old P-value	Old Adjusted P-value	Odds Ratio	Combined Score	Genes
Interleukin-4 and Interleukin-13 Signaling	0.00608861	0.110146	0	0	19.0134	96.9937	PTGS2;IL6R
Biosynthesis of EPA-derived SPMs	0.00628419	0.110146	0	0	199.74	1012.63	PTGS2
Synthesis of 15-Eicosatetraenoic Acid Derivatives	0.00628419	0.110146	0	0	199.74	1012.63	PTGS2
Activation of RAC1 Downstream of NMDARs	0.0073279	0.110146	0	0	166.442	818.238	CALM1
CREB1 Phosphorylation Through the Activation of CaMKII CaMKK CaMKIV Cascasde	0.00837056	0.110146	0	0	142.657	682.334	CALM1
Calcineurin Activates NFAT	0.00941218	0.110146	0	0	124.819	582.373	CALM1
MAPK1 (ERK2) Activation	0.00941218	0.110146	0	0	124.819	582.373	IL6R
Activation of Ca-permeable Kainate Receptor	0.0104528	0.110146	0	0	110.944	506.005	CALM1
CaMK IV-mediated Phosphorylation of CREB	0.0104528	0.110146	0	0	110.944	506.005	CALM1
Tetrahydrobiopterin (BH4) Synthesis, Recycling, Salvage and Regulation	0.0104528	0.110146	0	0	110.944	506.005	CALM1
Ionotropic Activity of Kainate Receptors	0.0104528	0.110146	0	0	110.944	506.005	CALM1
MAPK3 (ERK1) Activation	0.0104528	0.110146	0	0	110.944	506.005	IL6R
CLEC7A (Dectin-1) Induces NFAT Activation	0.0114923	0.110146	0	0	99.845	445.916	CALM1
Sodium Calcium Exchangers	0.0114923	0.110146	0	0	99.845	445.916	CALM1
Interleukin-6 Signaling	0.0114923	0.110146	0	0	99.845	445.916	IL6R
CREB1 Phosphorylation Through the Activation of Adenylate Cyclase	0.0125308	0.110146	0	0	90.7636	397.505	CALM1
Reduction of Cytosolic Ca++ Levels	0.0125308	0.110146	0	0	90.7636	397.505	CALM1
eNOS Activation	0.0135683	0.110146	0	0	83.1958	357.744	CALM1
Pervasive Developmental Disorders	0.0135683	0.110146	0	0	83.1958	357.744	CALM1
Loss of Function of MECP2 in Rett Syndrome	0.0135683	0.110146	0	0	83.1958	357.744	CALM1
Disorders of Developmental Biology	0.0135683	0.110146	0	0	83.1958	357.744	CALM1
Disorders of Nervous System Development	0.0135683	0.110146	0	0	83.1958	357.744	CALM1
SEMA3A-Plexin Repulsion Signaling by Inhibiting Integrin Adhesion	0.0146047	0.110146	0	0	76.7923	324.556	PLXNA4
Glycogen Breakdown (Glycogenolysis)	0.0146047	0.110146	0	0	76.7923	324.556	CALM1
Uptake and Function of Anthrax Toxins	0.0146047	0.110146	0	0	76.7923	324.556	CALM1
Synthesis of Prostaglandins (PG) and Thromboxanes (TX)	0.0156401	0.110146	0	0	71.3036	296.475	PTGS2
Sema3A PAK Dependent Axon Repulsion	0.0166744	0.110146	0	0	66.5467	272.434	PLXNA4
CRMPs in Sema3A Signaling	0.0166744	0.110146	0	0	66.5467	272.434	PLXNA4
Biosynthesis of DHA-derived SPMs	0.0177077	0.110146	0	0	62.3844	251.643	PTGS2
Protein Methylation	0.0177077	0.110146	0	0	62.3844	251.643	CALM1
Metabolism of Nitric Oxide NOS3 Activation and Regulation	0.0177077	0.110146	0	0	62.3844	251.643	CALM1
Metabolism of Vitamins and Cofactors	0.0180968	0.110146	0	0	10.6246	42.6261	PTGS2;CALM1
PKA Activation	0.01874	0.110146	0	0	58.7118	233.502	CALM1
Metabolism of Amine-Derived Hormones	0.01874	0.110146	0	0	58.7118	233.502	DBH
NFE2L2 Regulating Anti-Oxidant Detoxification Enzymes	0.0197713	0.110146	0	0	55.4472	217.549	NQO1
Nicotinamide Salvaging	0.0197713	0.110146	0	0	55.4472	217.549	PTGS2
Other Semaphorin Interactions	0.0197713	0.110146	0	0	55.4472	217.549	PLXNA4
Biosynthesis of Specialized Proresolving Mediators (SPMs)	0.0197713	0.110146	0	0	55.4472	217.549	PTGS2
VEGFR2 Mediated Cell Proliferation	0.0197713	0.110146	0	0	55.4472	217.549	CALM1
PKA-mediated Phosphorylation of CREB	0.0208015	0.110146	0	0	52.5263	203.42	CALM1
Ras Activation Upon Ca2+ Influx Through NMDA Receptor	0.0208015	0.110146	0	0	52.5263	203.42	CALM1
Negative Regulation of NMDA Receptor-Mediated Neuronal Transmission	0.0218307	0.110146	0	0	49.8975	190.83	CALM1
RHO GTPases Activate PAKs	0.0218307	0.110146	0	0	49.8975	190.83	CALM1
Unblocking of NMDA Receptors, Glutamate Binding and Activation	0.0218307	0.110146	0	0	49.8975	190.83	CALM1
RAF-independent MAPK1 3 Activation	0.0238859	0.112867	0	0	45.3568	169.383	IL6R
Long-term Potentiation	0.0238859	0.112867	0	0	45.3568	169.383	CALM1
RAS Processing	0.024912	0.112867	0	0	43.3826	160.186	CALM1
Interleukin-6 Family Signaling	0.024912	0.112867	0	0	43.3826	160.186	IL6R
DARPP-32 Events	0.024912	0.112867	0	0	43.3826	160.186	CALM1
Glycogen Metabolism	0.0259371	0.112903	0	0	41.5729	151.828	CALM1
Metabolism of Cofactors	0.0259371	0.112903	0	0	41.5729	151.828	CALM1
Synthesis of IP3 and IP4 in the Cytosol	0.0269611	0.114417	0	0	39.908	144.202	CALM1
Activation of AMPK Downstream of NMDARs	0.0290061	0.114417	0	0	36.9481	130.806	CALM1
CREB1 Phosphorylation Through NMDA Receptor-Mediated Activation of RAS Signaling	0.0290061	0.114417	0	0	36.9481	130.806	CALM1
Platelet Calcium Homeostasis	0.0290061	0.114417	0	0	36.9481	130.806	CALM1
VEGFR2 Mediated Vascular Permeability	0.0300271	0.114417	0	0	35.6268	124.895	CALM1
Activation of Kainate Receptors Upon Glutamate Binding	0.0310471	0.114417	0	0	34.3966	119.433	CALM1
FOXO-mediated Transcription of Oxidative Stress, Metabolic and Neuronal Genes	0.032066	0.114417	0	0	33.2483	114.373	PLXNA4
Nicotinate Metabolism	0.032066	0.114417	0	0	33.2483	114.373	PTGS2
RHO GTPases Activate IQGAPs	0.032066	0.114417	0	0	33.2483	114.373	CALM1
Transferrin Endocytosis and Recycling	0.032066	0.114417	0	0	33.2483	114.373	TFRC
MAPK1 MAPK3 Signaling	0.0324283	0.114417	0	0	7.71278	26.445	CALM1;IL6R
Phase 0 - Rapid Depolarisation	0.0330839	0.114417	0	0	32.1742	109.672	CALM1
Regulation of MECP2 Expression and Activity	0.0330839	0.114417	0	0	32.1742	109.672	CALM1
Inactivation, Recovery and Regulation of the Phototransduction Cascade	0.0341008	0.114417	0	0	31.1672	105.296	CALM1
RAF Activation	0.0351166	0.114417	0	0	30.2212	101.213	CALM1
The Phototransduction Cascade	0.0351166	0.114417	0	0	30.2212	101.213	CALM1
CaM Pathway	0.0361315	0.114417	0	0	29.3309	97.3958	CALM1
Calmodulin Induced Events	0.0361315	0.114417	0	0	29.3309	97.3958	CALM1
Generic Transcription Pathway	0.0368163	0.114417	0	0	3.59908	11.8835	ZNF416;CALM1;ARID1B;PLXNA4
Ca-dependent Events	0.0381581	0.114417	0	0	27.6986	90.4641	CALM1
Sphingolipid De Novo Biosynthesis	0.0381581	0.114417	0	0	27.6986	90.4641	SPTLC3
RHOH GTPase Cycle	0.0381581	0.114417	0	0	27.6986	90.4641	TFRC
RUNX1 Interacts With Co-Factors Whose Precise Effect on RUNX1 Targets Is Not Known	0.0381581	0.114417	0	0	27.6986	90.4641	ARID1B
Defective B3GALTL Causes PpS	0.03917	0.114417	0	0	26.9486	87.3095	ADAMTS7
Regulation of Ornithine Decarboxylase (ODC)	0.03917	0.114417	0	0	26.9486	87.3095	NQO1
O-glycosylation of TSR Domain-Containing Proteins	0.0401807	0.115215	0	0	26.2382	84.3391	ADAMTS7
Signaling by RAF1 Mutants	0.0421993	0.115215	0	0	24.9237	78.8924	CALM1
DAG and IP3 Signaling	0.0421993	0.115215	0	0	24.9237	78.8924	CALM1
MAPK Family Signaling Cascades	0.0424021	0.115215	0	0	6.63529	20.9712	CALM1;IL6R
RND1 GTPase Cycle	0.043207	0.115215	0	0	24.3146	76.3905	TFRC
Regulation of MITF-M-dependent Genes Involved in Pigmentation	0.043207	0.115215	0	0	24.3146	76.3905	ARID1B
RND2 GTPase Cycle	0.0442138	0.115215	0	0	23.7345	74.0213	TFRC
Smooth Muscle Contraction	0.0452195	0.115215	0	0	23.1814	71.7749	CALM1
Uptake and Actions of Bacterial Toxins	0.0452195	0.115215	0	0	23.1814	71.7749	CALM1
Paradoxical Activation of RAF Signaling by Kinase Inactive BRAF	0.0462242	0.115215	0	0	22.6534	69.6423	CALM1
Signaling by RAS Mutants	0.0462242	0.115215	0	0	22.6534	69.6423	CALM1
Signaling by Moderate Kinase Activity BRAF Mutants	0.0462242	0.115215	0	0	22.6534	69.6423	CALM1
Signaling Downstream of RAS Mutants	0.0462242	0.115215	0	0	22.6534	69.6423	CALM1
Interleukin-10 Signaling	0.047228	0.115215	0	0	22.1489	67.6154	PTGS2
Metabolism of Polyamines	0.047228	0.115215	0	0	22.1489	67.6154	NQO1
Inositol Phosphate Metabolism	0.0492324	0.117522	0	0	21.2043	63.8503	CALM1
RMTs Methylate Histone Arginines	0.0492324	0.117522	0	0	21.2043	63.8503	ARID1B
PLC Beta Mediated Events	0.0502331	0.117649	0	0	20.7615	62.0992	CALM1
RNA Polymerase II Transcription	0.0503453	0.117649	0	0	3.23148	9.6584	ZNF416;CALM1;ARID1B;PLXNA4
Metabolism of Amino Acids and Derivatives	0.0536463	0.124057	0	0	5.80219	16.9734	NQO1;DBH
G-protein Mediated Events	0.0552216	0.124516	0	0	18.7981	54.4469	CALM1
Ion Homeostasis	0.0552216	0.124516	0	0	18.7981	54.4469	CALM1
RHOJ GTPase Cycle	0.0562163	0.124516	0	0	18.4491	53.1066	TFRC
Ion Transport by P-type ATPases	0.0562163	0.124516	0	0	18.4491	53.1066	CALM1
Golgi Associated Vesicle Biogenesis	0.05721	0.124516	0	0	18.1127	51.821	TFRC
Transcriptional Activation of Mitochondrial Biogenesis	0.05721	0.124516	0	0	18.1127	51.821	CALM1
Transcriptional Regulation of Granulopoiesis	0.0591944	0.126048	0	0	17.4754	49.4018	IL6R
Arachidonate Metabolism	0.0601851	0.126048	0	0	17.1733	48.2626	PTGS2
RHOQ GTPase Cycle	0.0601851	0.126048	0	0	17.1733	48.2626	TFRC
Iron Uptake and Transport	0.0601851	0.126048	0	0	17.1733	48.2626	TFRC
Ca2+ Pathway	0.0641381	0.131839	0	0	16.0621	44.118	CALM1
Transcriptional Regulation by MECP2	0.0641381	0.131839	0	0	16.0621	44.118	CALM1
Semaphorin Interactions	0.0651238	0.132638	0	0	15.8063	43.1745	PLXNA4
Signaling by BRAF and RAF1 Fusions	0.0661086	0.133419	0	0	15.5586	42.2642	CALM1
Regulation of Endogenous Retroelements by Piwi-interacting RNAs (piRNAs)	0.0670924	0.134185	0	0	15.3185	41.3857	ARID1B
FOXO-mediated Transcription	0.0680752	0.134935	0	0	15.0856	40.5372	PLXNA4
Downstream Signaling Events of B Cell Receptor (BCR)	0.069057	0.135451	0	0	14.8597	39.7174	CALM1
High Laminar Flow Shear Stress Activates Signaling by PIEZO1 and PECAM1 CDH5 KDR in Endothelial Cell	0.0700378	0.135451	0	0	14.6404	38.9248	CALM1
Metabolism	0.0708394	0.135451	0	0	2.55673	6.76852	NQO1;SPTLC3;DBH;PTGS2;CALM1
RHOB GTPase Cycle	0.0710176	0.135451	0	0	14.4275	38.1583	TFRC
Translocation of SLC2A4 (GLUT4) to the Plasma Membrane	0.0719965	0.135451	0	0	14.2207	37.4167	CALM1
Diseases Associated With O-glycosylation of Proteins	0.0719965	0.135451	0	0	14.2207	37.4167	ADAMTS7
trans-Golgi Network Vesicle Budding	0.0729744	0.136137	0	0	14.0197	36.6987	TFRC
RHOC GTPase Cycle	0.0749272	0.13747	0	0	13.6342	35.3296	TFRC
RHOG GTPase Cycle	0.0749272	0.13747	0	0	13.6342	35.3296	TFRC
Extra-nuclear Estrogen Signaling	0.0759021	0.138117	0	0	13.4493	34.6765	CALM1
Signaling by Interleukins	0.0807083	0.14459	0	0	4.56819	11.4977	PTGS2;IL6R
Post NMDA Receptor Activation Events	0.0807621	0.14459	0	0	12.5949	31.692	CALM1
Oncogenic MAPK Signaling	0.0826993	0.146874	0	0	12.2827	30.6152	CALM1
Gene Expression (Transcription)	0.084069	0.148121	0	0	2.68273	6.64276	ZNF416;CALM1;ARID1B;PLXNA4
Nuclear Events Mediated by NFE2L2	0.0875252	0.150625	0	0	11.5657	28.1721	NQO1
CLEC7A (Dectin-1) Signaling	0.0875252	0.150625	0	0	11.5657	28.1721	CALM1
Platelet Homeostasis	0.0875252	0.150625	0	0	11.5657	28.1721	CALM1
RAC2 GTPase Cycle	0.0884875	0.151109	0	0	11.4322	27.7218	TFRC
Opioid Signalling	0.0904092	0.153212	0	0	11.1742	26.8561	CALM1
Response of Endothelial Cells to Shear Stress	0.0932844	0.153834	0	0	10.8082	25.638	CALM1
Activation of NMDA Receptors and Postsynaptic Events	0.0932844	0.153834	0	0	10.8082	25.638	CALM1
Cellular Responses to Mechanical Stimuli	0.0932844	0.153834	0	0	10.8082	25.638	CALM1
RAC3 GTPase Cycle	0.0942409	0.153834	0	0	10.6914	25.252	TFRC
MITF-M-dependent Gene Expression	0.0942409	0.153834	0	0	10.6914	25.252	ARID1B
Antigen Activates B Cell Receptor (BCR) Leading to Generation of Second Messengers	0.0951965	0.15426	0	0	10.5771	24.8754	CALM1
Mitochondrial Biogenesis	0.0971047	0.156212	0	0	10.3557	24.1492	CALM1
VEGFA-VEGFR2 Pathway	0.099009	0.157	0	0	10.1434	23.457	CALM1
Visual Phototransduction	0.099009	0.157	0	0	10.1434	23.457	CALM1
Cargo Recognition for Clathrin-Mediated Endocytosis	0.104699	0.164324	0	0	9.55529	21.5631	TFRC
Sphingolipid Metabolism	0.106588	0.164324	0	0	9.37406	20.9865	SPTLC3
Stimuli-sensing Channels	0.106588	0.164324	0	0	9.37406	20.9865	CALM1
Transport of Inorganic Cations Anions and Amino Acids Oligopeptides	0.106588	0.164324	0	0	9.37406	20.9865	CALM1
Signaling by VEGF	0.107531	0.164634	0	0	9.28598	20.7075	CALM1
FCERI Mediated Ca+2 Mobilization	0.109415	0.16637	0	0	9.11468	20.1672	CALM1
Regulation of Endogenous Retroelements	0.110355	0.166659	0	0	9.03136	19.9056	ARID1B
O-linked Glycosylation	0.11317	0.169755	0	0	8.79027	19.1528	ADAMTS7
KEAP1-NFE2L2 Pathway	0.117843	0.175579	0	0	8.41568	17.9961	NQO1
FCGR3A-mediated IL10 Synthesis	0.119706	0.177165	0	0	8.27458	17.5646	CALM1
Metabolism of Water-Soluble Vitamins and Cofactors	0.125272	0.184174	0	0	7.87817	16.3651	PTGS2
Platelet Degranulation	0.126196	0.184313	0	0	7.81575	16.178	CALM1
Cardiac Conduction	0.128042	0.185786	0	0	7.6938	15.8138	CALM1
C-type Lectin Receptors (CLRs)	0.128963	0.185908	0	0	7.63423	15.6366	CALM1
Response to Elevated Platelet Cytosolic Ca2+	0.130804	0.187345	0	0	7.5178	15.2916	CALM1
Beta-catenin Independent WNT Signaling	0.131723	0.187451	0	0	7.4609	15.1237	CALM1
MITF-M-regulated Melanocyte Development	0.133557	0.188852	0	0	7.34963	14.7965	ARID1B
Bacterial Infection Pathways	0.13995	0.196638	0	0	6.98486	13.7355	CALM1
Membrane Trafficking	0.141645	0.196703	0	0	3.22763	6.30818	TFRC;CALM1
Clathrin-mediated Endocytosis	0.141768	0.196703	0	0	6.88715	13.4545	TFRC
Diseases of Glycosylation	0.142676	0.196733	0	0	6.83931	13.3174	ADAMTS7
RHOA GTPase Cycle	0.145393	0.199243	0	0	6.69966	12.919	TFRC
CDC42 GTPase Cycle	0.150804	0.20539	0	0	6.43669	12.1768	TFRC
Anti-inflammatory Response Favouring Leishmania Parasite Infection	0.154393	0.207729	0	0	6.27247	11.7186	CALM1
Leishmania Parasite Growth and Survival	0.154393	0.207729	0	0	6.27247	11.7186	CALM1
Signaling by Rho GTPases	0.155876	0.208461	0	0	3.03362	5.63857	TFRC;CALM1
Signaling by the B Cell Receptor (BCR)	0.157076	0.208807	0	0	6.15466	11.3924	CALM1
Potential Therapeutics for SARS	0.158859	0.209921	0	0	6.07853	11.1829	IL6R
Signaling by Rho GTPases, Miro GTPases and RHOBTB3	0.161799	0.212541	0	0	2.96041	5.39209	TFRC;CALM1
Fatty Acid Metabolism	0.169486	0.221329	0	0	5.65829	10.0434	PTGS2
Developmental Biology	0.174614	0.225189	0	0	2.24276	3.91402	ARID1B;IL6R;PLXNA4
Transport of Small Molecules	0.175286	0.225189	0	0	2.80755	4.88889	TFRC;CALM1
RAC1 GTPase Cycle	0.1765	0.225189	0	0	5.40874	9.38112	TFRC
Ion Channel Transport	0.1765	0.225189	0	0	5.40874	9.38112	CALM1
ESR-mediated Signaling	0.183457	0.232728	0	0	5.1801	8.7843	CALM1
Vesicle-mediated Transport	0.185911	0.234501	0	0	2.69881	4.54071	TFRC;CALM1
Fc Epsilon Receptor (FCERI) Signaling	0.187776	0.234723	0	0	5.04668	8.4406	CALM1
Metabolism of Lipids	0.188202	0.234723	0	0	2.67655	4.47049	SPTLC3;PTGS2
Cellular Response to Chemical Stress	0.192074	0.236378	0	0	4.9199	8.11721	NQO1
Transcriptional Regulation by RUNX1	0.192074	0.236378	0	0	4.9199	8.11721	ARID1B
Muscle Contraction	0.193787	0.236378	0	0	4.87094	7.99318	CALM1
Neurotransmitter Receptors and Postsynaptic Signal Transmission	0.193787	0.236378	0	0	4.87094	7.99318	CALM1
Cytokine Signaling in Immune System	0.1951	0.236679	0	0	2.61186	4.26841	PTGS2;IL6R
Chromatin Modifying Enzymes	0.222386	0.266863	0	0	4.16498	6.26139	ARID1B
Chromatin Organization	0.222386	0.266863	0	0	4.16498	6.26139	ARID1B
Parasitic Infection Pathways	0.228153	0.270855	0	0	4.04406	5.97607	CALM1
Leishmania Infection	0.228153	0.270855	0	0	4.04406	5.97607	CALM1
SLC-mediated Transmembrane Transport	0.23143	0.273284	0	0	3.97802	5.82176	CALM1
Cellular Responses to Stimuli	0.238338	0.279953	0	0	2.27107	3.25686	NQO1;CALM1
Platelet Activation, Signaling and Aggregation	0.241988	0.282594	0	0	3.77739	5.35961	CALM1
Diseases of Metabolism	0.243601	0.282594	0	0	3.74829	5.29343	ADAMTS7
RAF MAP Kinase Cascade	0.244405	0.282594	0	0	3.7339	5.26079	CALM1
Transmission Across Chemical Synapses	0.247617	0.284271	0	0	3.67743	5.13322	CALM1
Signaling by Nuclear Receptors	0.248417	0.284271	0	0	3.66357	5.10205	CALM1
Signaling by WNT	0.261907	0.297174	0	0	3.44283	4.61259	CALM1
Metabolism of Carbohydrates	0.264263	0.297174	0	0	3.40657	4.5335	CALM1
Epigenetic Regulation of Gene Expression	0.265047	0.297174	0	0	3.39466	4.50758	ARID1B
RHO GTPase Effectors	0.265047	0.297174	0	0	3.39466	4.50758	CALM1
Organelle Biogenesis and Maintenance	0.269734	0.300909	0	0	3.32483	4.35659	CALM1
G Alpha (I) Signalling Events	0.284388	0.315671	0	0	3.12127	3.92473	CALM1
Intracellular Signaling by Second Messengers	0.288198	0.318308	0	0	3.07172	3.82155	CALM1
Neuronal System	0.353554	0.388559	0	0	2.38646	2.48125	CALM1
RHO GTPase Cycle	0.380063	0.414323	0	0	2.17483	2.10397	TFRC
Diseases of Signal Transduction by Growth Factor Receptors and Second Messengers	0.380729	0.414323	0	0	2.16989	2.09539	CALM1
Disease	0.390776	0.423182	0	0	1.3981	1.31369	CALM1;IL6R;ADAMTS7
Immune System	0.396438	0.427229	0	0	1.38426	1.28076	PTGS2;CALM1;IL6R
Infectious Disease	0.404504	0.433816	0	0	1.50135	1.35886	CALM1;IL6R
SARS-CoV Infections	0.41127	0.438952	0	0	1.95996	1.74143	IL6R
Signaling by Receptor Tyrosine Kinases	0.434908	0.46196	0	0	1.8172	1.51303	CALM1
Axon Guidance	0.43795	0.462976	0	0	1.79991	1.48609	PLXNA4
Nervous System Development	0.45352	0.477163	0	0	1.71493	1.35602	PLXNA4
Post-translational Protein Modification	0.458823	0.480466	0	0	1.34013	1.04409	CALM1;ADAMTS7
GPCR Downstream Signalling	0.491219	0.511975	0	0	1.53062	1.08806	CALM1
Sensory Perception	0.495069	0.513576	0	0	1.5133	1.06394	CALM1
Signal Transduction	0.529728	0.542764	0	0	1.10913	0.704733	TFRC;CALM1;IL6R
Signaling by GPCR	0.530029	0.542764	0	0	1.36695	0.867774	CALM1
Hemostasis	0.53054	0.542764	0	0	1.36494	0.865183	CALM1
Cellular Responses to Stress	0.569788	0.580243	0	0	1.22093	0.686762	NQO1
Adaptive Immune System	0.600233	0.608456	0	0	1.1211	0.572252	CALM1
Metabolism of Proteins	0.654068	0.660014	0	0	0.913164	0.387679	CALM1;ADAMTS7
Viral Infection Pathways	0.670376	0.67341	0	0	0.921741	0.368619	IL6R
Innate Immune System	0.71152	0.71152	0	0	0.820166	0.279145	CALM1

## Sheet: GO molecular funtion
Term	P-value	Adjusted P-value	Old P-value	Old Adjusted P-value	Odds Ratio	Combined Score	Genes
Cytochrome-B5 Reductase Activity, Acting on NAD(P)H (GO:0004128)	0.00523944	0.062654	0	0	249.688	1311.24	NQO1
Interleukin-6 Receptor Binding (GO:0005138)	0.00628419	0.062654	0	0	199.74	1012.63	IL6R
NADH Dehydrogenase Activity (GO:0003954)	0.0073279	0.062654	0	0	166.442	818.238	NQO1
Adenylate Cyclase Regulator Activity (GO:0010854)	0.00837056	0.062654	0	0	142.657	682.334	CALM1
Oxidoreductase Activity, Acting on NAD(P)H, Heme Protein as Acceptor (GO:0016653)	0.0104528	0.062654	0	0	110.944	506.005	NQO1
Semaphorin Receptor Activity (GO:0017154)	0.0104528	0.062654	0	0	110.944	506.005	PLXNA4
Calcium Channel Inhibitor Activity (GO:0019855)	0.0114923	0.062654	0	0	99.845	445.916	CALM1
Titin Binding (GO:0031432)	0.0125308	0.062654	0	0	90.7636	397.505	CALM1
Oxidoreductase Activity, Acting on NAD(P)H, Quinone or Similar Compound as Acceptor (GO:0016655)	0.0156401	0.0653109	0	0	71.3036	296.475	NQO1
Lysine-Acetylated Histone Binding (GO:0070577)	0.0208015	0.0653109	0	0	52.5263	203.42	ZMYND8
Phosphatase Activator Activity (GO:0019211)	0.0218307	0.0653109	0	0	49.8975	190.83	CALM1
Protein Phosphatase Activator Activity (GO:0072542)	0.0218307	0.0653109	0	0	49.8975	190.83	CALM1
Acetylation-Dependent Protein Binding (GO:0140033)	0.0218307	0.0653109	0	0	49.8975	190.83	ZMYND8
Oxidoreductase, Single Donors W Incorp of O2, Incorp of Two Atoms of O (GO:0016702)	0.0228588	0.0653109	0	0	47.519	179.547	PTGS2
Ion Channel Inhibitor Activity (GO:0008200)	0.0411905	0.108763	0	0	25.5641	81.5379	CALM1
Calcium Channel Regulator Activity (GO:0005246)	0.0462242	0.108763	0	0	22.6534	69.6423	CALM1
Copper Ion Binding (GO:0005507)	0.0462242	0.108763	0	0	22.6534	69.6423	DBH
Methylated Histone Binding (GO:0035064)	0.0651238	0.137136	0	0	15.8063	43.1745	ZMYND8
Methylation-Dependent Protein Binding (GO:0140034)	0.0670924	0.137136	0	0	15.3185	41.3857	ZMYND8
Protein Serine/Threonine Kinase Activator Activity (GO:0043539)	0.0710176	0.137136	0	0	14.4275	38.1583	CALM1
Double-Stranded RNA Binding (GO:0003725)	0.0719965	0.137136	0	0	14.2207	37.4167	TFRC
Protein Phosphatase Regulator Activity (GO:0019888)	0.0759021	0.138004	0	0	13.4493	34.6765	CALM1
Transition Metal Ion Binding (GO:0046914)	0.0825598	0.139092	0	0	4.50669	11.2407	ZMYND8;DBH
Cytokine Receptor Activity (GO:0004896)	0.0836664	0.139092	0	0	12.1323	30.0993	IL6R
Kinase Binding (GO:0019900)	0.0869323	0.139092	0	0	4.36932	10.6726	TFRC;CALM1
Metalloendopeptidase Activity (GO:0004222)	0.099009	0.144631	0	0	10.1434	23.457	ADAMTS7
Growth Factor Receptor Binding (GO:0070851)	0.0999598	0.144631	0	0	10.0404	23.1229	IL6R
Protein Kinase Binding (GO:0019901)	0.104769	0.144631	0	0	3.90055	8.79962	TFRC;CALM1
Protein Kinase Activator Activity (GO:0030295)	0.106588	0.144631	0	0	9.37406	20.9865	CALM1
Cytokine Receptor Binding (GO:0005126)	0.108474	0.144631	0	0	9.19954	20.4345	IL6R
Metallopeptidase Activity (GO:0008237)	0.120636	0.155659	0	0	8.20579	17.355	ADAMTS7
Protein Homodimerization Activity (GO:0042803)	0.158832	0.19854	0	0	2.99658	5.51344	TFRC;IL6R
DNA-binding Transcription Factor Binding (GO:0140297)	0.267394	0.324114	0	0	3.35939	4.43113	ZMYND8
Endopeptidase Activity (GO:0004175)	0.280559	0.330069	0	0	3.17242	4.03205	ADAMTS7
Calcium Ion Binding (GO:0005509)	0.290474	0.33197	0	0	3.04272	3.76154	CALM1
Zinc Ion Binding (GO:0008270)	0.301006	0.334451	0	0	2.91424	3.49891	ZMYND8
Metal Ion Binding (GO:0046872)	0.422582	0.456846	0	0	1.88971	1.62774	CALM1
Cis-Regulatory Region Sequence-Specific DNA Binding (GO:0000987)	0.67256	0.696804	0	0	0.916103	0.363385	ZNF416
RNA Polymerase II Cis-Regulatory Region Sequence-Specific DNA Binding (GO:0000978)	0.679384	0.696804	0	0	0.89867	0.347398	ZNF416
RNA Polymerase II Transcription Regulatory Region Sequence-Specific DNA Binding (GO:0000977)	0.738239	0.738239	0	0	0.758866	0.230307	ZNF416

## Sheet: PPI Hub proteins
Term	Overlap	P-value	Adjusted P-value	Old P-value	Old Adjusted P-value	Odds Ratio	Combined Score	Genes
ATN1	2/124	0.00741342	0.342833	0	0	17.1329	84.0276	RERE;ZMYND8
SMARCA4	2/144	0.00988368	0.342833	0	0	14.705	67.8909	ZMYND8;ARID1B
PRKCA	3/547	0.0187572	0.342833	0	0	5.95435	23.6756	TFRC;ZMYND8;CALM1
CSNK2A2	2/289	0.0364745	0.342833	0	0	7.22245	23.9145	RERE;CALM1
IKBKE	2/454	0.081324	0.342833	0	0	4.54751	11.4111	TFRC;CALM1
YWHAZ	2/500	0.0958868	0.342833	0	0	4.11773	9.65438	TFRC;CALM1
TP53	2/502	0.0965367	0.342833	0	0	4.10084	9.58708	NQO1;PTGS2
TRAF6	2/550	0.112514	0.342833	0	0	3.73242	8.15415	TFRC;CALM1
VCL	1/121	0.119706	0.342833	0	0	8.27458	17.5646	TFRC
TNIK	1/121	0.119706	0.342833	0	0	8.27458	17.5646	CALM1
HSPA5	1/121	0.119706	0.342833	0	0	8.27458	17.5646	TG
TNFRSF1B	1/124	0.122493	0.342833	0	0	8.07154	16.9478	CALM1
CAV1	1/125	0.12342	0.342833	0	0	8.00605	16.7499	PTGS2
IL7R	1/127	0.125272	0.342833	0	0	7.87817	16.3651	CALM1
ESR1	2/591	0.126688	0.342833	0	0	3.46528	7.15938	TFRC;CALM1
SMAD9	1/129	0.127119	0.342833	0	0	7.7543	15.9942	ARID1B
COPS5	1/132	0.129884	0.342833	0	0	7.57557	15.4626	PTGS2
NFKBIA	1/134	0.131723	0.342833	0	0	7.4609	15.1237	CALM1
JAK1	1/136	0.133557	0.342833	0	0	7.34963	14.7965	IL6R
HSP90AB1	1/138	0.135388	0.342833	0	0	7.24161	14.4804	CALM1
HSPA1A	1/145	0.141768	0.342833	0	0	6.88715	13.4545	NQO1
CDK5	1/146	0.142676	0.342833	0	0	6.83931	13.3174	PLXNA4
GRIN1	1/149	0.145393	0.342833	0	0	6.69966	12.919	CALM1
CUL1	1/151	0.147201	0.342833	0	0	6.60967	12.6638	PTGS2
CHUK	1/157	0.152601	0.342833	0	0	6.35353	11.9442	CALM1
EIF1B	1/159	0.154393	0.342833	0	0	6.27247	11.7186	CALM1
JAK2	1/159	0.154393	0.342833	0	0	6.27247	11.7186	IL6R
CAMK2A	1/160	0.155288	0.342833	0	0	6.2327	11.6082	CALM1
SUMO2	1/162	0.157076	0.342833	0	0	6.15466	11.3924	RERE
MAP3K14	1/166	0.160639	0.342833	0	0	6.00424	10.9793	CALM1
MAP3K7	1/168	0.162416	0.342833	0	0	5.93174	10.7815	CALM1
IKBKB	1/169	0.163303	0.342833	0	0	5.89613	10.6847	CALM1
H2AFX	1/172	0.165958	0.342833	0	0	5.79181	10.4022	CALM1
PTPN6	1/173	0.166842	0.342833	0	0	5.75785	10.3106	IL6R
TNFRSF1A	1/173	0.166842	0.342833	0	0	5.75785	10.3106	CALM1
ERBB2	1/175	0.168606	0.342833	0	0	5.69109	10.1312	CALM1
CBL	1/180	0.173	0.342833	0	0	5.53073	9.70346	IL6R
NFKB2	1/184	0.1765	0.342833	0	0	5.40874	9.38112	CALM1
MAP3K1	1/184	0.1765	0.342833	0	0	5.40874	9.38112	CALM1
PPP1CA	1/184	0.1765	0.342833	0	0	5.40874	9.38112	CALM1
EEF1A1	1/185	0.177372	0.342833	0	0	5.37908	9.30313	CALM1
STAT3	1/192	0.183457	0.342833	0	0	5.1801	8.7843	IL6R
PRKCE	1/193	0.184322	0.342833	0	0	5.15286	8.71385	PTGS2
VIM	1/199	0.189498	0.342833	0	0	4.9952	8.3089	RERE
INSR	1/202	0.192074	0.342833	0	0	4.9199	8.11721	CALM1
NR3C1	1/209	0.198055	0.342833	0	0	4.75264	7.69553	CALM1
HDAC2	1/214	0.202301	0.342833	0	0	4.63991	7.41456	RERE
YWHAE	1/215	0.203148	0.342833	0	0	4.61799	7.36026	CALM1
EWSR1	1/215	0.203148	0.342833	0	0	4.61799	7.36026	CALM1
GRIN2B	1/219	0.206526	0.342833	0	0	4.53234	7.149	CALM1
MAP3K3	1/227	0.213241	0.345692	0	0	4.37013	6.75331	CALM1
HSP90AA1	1/231	0.216578	0.345692	0	0	4.29326	6.56785	CALM1
AR	1/243	0.226509	0.354722	0	0	4.07789	6.05555	CALM1
RAC1	1/249	0.23143	0.355716	0	0	3.97802	5.82176	PLXNA4
ARRB1	1/263	0.242795	0.3664	0	0	3.76279	5.32637	CALM1
TRAF2	1/279	0.255588	0.372054	0	0	3.54335	4.83379	CALM1
RELA	1/283	0.258754	0.372054	0	0	3.49238	4.72127	CALM1
231403	1/288	0.262693	0.372054	0	0	3.43066	4.586	TFRC
MCC	1/292	0.26583	0.372054	0	0	3.38282	4.48188	TFRC
PRKDC	1/296	0.268955	0.372054	0	0	3.33627	4.38123	ZMYND8
NFKB1	1/305	0.275939	0.373813	0	0	3.23602	4.16662	CALM1
VHL	1/314	0.282859	0.373813	0	0	3.14153	3.96715	CALM1
ARRB2	1/323	0.289716	0.373813	0	0	3.05233	3.78139	CALM1
SNCA	1/328	0.293498	0.373813	0	0	3.00489	3.68365	CALM1
IKBKG	1/332	0.296511	0.373813	0	0	2.96798	3.60809	CALM1
PRKCB	1/338	0.301006	0.373813	0	0	2.91424	3.49891	ZMYND8
ACTB	1/339	0.301752	0.373813	0	0	2.90547	3.48119	CALM1
HDAC1	1/346	0.306957	0.374668	0	0	2.84551	3.36068	RERE
CALM1	1/359	0.316525	0.37704	0	0	2.74036	3.15238	CALM1
ESR2	1/361	0.317986	0.37704	0	0	2.72486	3.122	CALM1
SMAD2	1/370	0.324523	0.379372	0	0	2.65718	2.99039	CALM1
DLG4	1/409	0.352166	0.405969	0	0	2.39841	2.50311	CALM1
FYN	1/433	0.368638	0.419136	0	0	2.26238	2.25773	PLXNA4
EGFR	1/467	0.391292	0.438881	0	0	2.09367	1.9645	CALM1
GABARAP	1/479	0.399101	0.441671	0	0	2.03985	1.87369	TFRC
GABARAPL1	1/499	0.411904	0.449842	0	0	1.95592	1.73484	ARID1B
SRC	1/513	0.420711	0.453494	0	0	1.90107	1.64597	IL6R
MAPK14	1/552	0.444588	0.473088	0	0	1.76298	1.42908	ZMYND8
CSNK2A1	1/564	0.451745	0.474618	0	0	1.72433	1.37022	CALM1
SLC2A4	1/635	0.492322	0.510784	0	0	1.52563	1.0811	NQO1
CDK1	1/659	0.505379	0.517857	0	0	1.46816	1.00194	RERE
CDK2	1/675	0.513905	0.520172	0	0	1.43212	0.953387	ZMYND8
GSK3B	1/696	0.524884	0.524884	0	0	1.38734	0.894248	ZMYND8
